# Supplementary material for: Hybrid Versus Autochthonous Turkey Populations: Homozygous Genomic Regions Occurrences Due to Artificial and Natural Selection
Source: Animals (Basel). 2020 Jul 30;10(8):1318. doi: 10.3390/ani10081318 (PMC7460020; doi:10.3390/ani10081318)
Supplement: Supplementary file 1 [file animals-10-01318-s001.zip]

Archive with 11 entries (8 files):
- Supplementary_File/
- Supplementary_File/Table_S2.xlsx
- __MACOSX/
- __MACOSX/Supplementary_File/
- __MACOSX/Supplementary_File/._Table_S2.xlsx
- Supplementary_File/.DS_Store
- __MACOSX/Supplementary_File/._.DS_Store
- Supplementary_File/Figure_S1.pdf
- __MACOSX/Supplementary_File/._Figure_S1.pdf
- Supplementary_File/Table_S1.xlsx
- __MACOSX/Supplementary_File/._Table_S1.xlsx
