# Supplementary material for: Hybrid Versus Autochthonous Turkey Populations: Homozygous Genomic Regions Occurrences Due to Artificial and Natural Selection
Source: Animals (Basel). 2020 Jul 30;10(8):1318. doi: 10.3390/ani10081318 (PMC7460020; doi:10.3390/ani10081318)
Supplement: Supplementary file 1 [file animals-10-01318-s001.zip › Supplementary_File/Table_S2.xlsx]

## Sheet: HYB – MEX_cl_2
HYB
Category	Term	Count	PValue	Genes
GOTERM_CC	GO:0005737~cytoplasm	12	0.080139	CDK1, SNCG, WAPL, UBE2K, DNAJC9, MTA3, EIF2S2, ECD, PARG, PCDH15, UBE2D1, RHOH
	GO:0005654~nucleoplasm	9	0.0866194	WAPL, WDR19, PDS5A, RFC1, ANXA11, ECD, UGDH, PARG, IPMK
	GO:0070062~extracellular exosome	12	0.112017	PGM2, CDK1, SNCG, CISD1, GHITM, RFC1, UBE2K, FAM213A, ANXA11, UGDH, HAAO, MMRN2
	GO:0005730~nucleolus	4	0.29678	RPL9, EXOSC3, IPMK, BMS1
	GO:0016020~membrane	5	0.359089	CDK1, RET, RPL9, ANXA11, OPN4
	GO:0005886~plasma membrane	5	0.563837	WDR19, PDS5A, DNAJC9, PCDH15, RELL1
	GO:0016021~integral component of membrane	12	0.593994	CISD1, GHITM, KLB, FAM213A, SMIM14, TSPAN14, PCDH15, SYT15, TMEM26, RELL1, BMPR1A, OPN4
	GO:0005634~nucleus	4	0.935891	UBE2K, DNAJC9, ARID5B, RBM47
GOTERM_MF	GO:0005524~ATP binding	8	0.101544	N4BP2, CDK1, RET, RFC1, UBE2K, MAT1A, UBE2D1, BMPR1A
	GO:0044822~poly(A) RNA binding	5	0.396225	RALY, ANXA11, EIF2S2, RBM47, BMS1
	GO:0005509~calcium ion binding	3	0.465854	RET, ANXA11, PCDH15
KEGG_PATHWAY	mgp01100:Metabolic pathways	9	0.11815	PGM2, MAT1A, GLUD1, OGDHL, CSGALNACT2, UGDH, HAAO, LIAS, IPMK
MEX_cl_2
Category	Term	Count	PValue	Genes
GOTERM_CC	GO:0005730~nucleolus	4	0.0831656	EXOSC3, IPMK, BMS1, GTF3C3
	GO:0005737~cytoplasm	7	0.171521	BZW1, SATB2, DNAJC9, AOX1, ECD, PCDH15, UBE2D1
	GO:0016020~membrane	4	0.226423	BZW1, RET, ANXA11, ORC2
	GO:0005622~intracellular	3	0.237639	PLCL1, RASGEF1A, FAM126B
	GO:0005886~plasma membrane	4	0.36527	PLCL1, DNAJC9, PCDH15, HSPD1
	GO:0005654~nucleoplasm	4	0.472468	SF3B1, ANXA11, ECD, IPMK
	GO:0005634~nucleus	4	0.615412	NIF3L1, DNAJC9, CLK1, ORC2
	GO:0070062~extracellular exosome	4	0.797696	CISD1, ANXA11, AOX1, HSPD1
	GO:0016021~integral component of membrane	3	0.992405	CISD1, PGAP1, PCDH15
GOTERM_MF	GO:0005506~iron ion binding	3	0.026773	DNAJC9, AOX1, TYW5
	GO:0044822~poly(A) RNA binding	6	0.0642977	SF3B1, BZW1, ANXA11, SPATS2L, HSPD1, BMS1
	GO:0005509~calcium ion binding	3	0.296211	RET, ANXA11, PCDH15
	GO:0005524~ATP binding	5	0.310106	RET, MAT1A, HSPD1, CLK1, UBE2D1
KEGG_PATHWAY	mgp01100:Metabolic pathways	5	0.273179	MAT1A, PGAP1, CSGALNACT2, AOX1, IPMK

## Sheet: MEX_cl_1
MEX_cl_1
ID	GOTERM_BP_DIRECT	GOTERM_CC_DIRECT	GOTERM_MF_DIRECT	KEGG_PATHWAY
HYDIN	GO:1904158~axonemal central apparatus assembly	GO:1990718~axonemal central pair projection	GO:0000287~magnesium ion binding,
	GO:0003341~cilium movement		GO:0030976~thiamine pyrophosphate binding
	GO:0021591~ventricular system development
	GO:0060438~trachea development
SF3B3	GO:0042177~negative regulation of protein catabolic process	GO:0005689~U12-type spliceosomal complex	GO:0003676~nucleic acid binding	mgp03040:Spliceosome
		GO:0005730~nucleolus
		GO:0071013~catalytic step 2 spliceosome
