# Supplementary material for: Hybrid Versus Autochthonous Turkey Populations: Homozygous Genomic Regions Occurrences Due to Artificial and Natural Selection
Source: Animals (Basel). 2020 Jul 30;10(8):1318. doi: 10.3390/ani10081318 (PMC7460020; doi:10.3390/ani10081318)
Supplement: Supplementary file 1 [file animals-10-01318-s001.zip › Supplementary_File/Table_S1.xlsx]

## Sheet: Foglio1
POPULATION	Sample_ID	chrom	from	to	lengthBps	nSNP	class
HYB	TAC_IBRC_001	1	47941725	49138265	1196540	196	0-2 Mb
HYB	TAC_IBRC_001	1	56991341	58632948	1641607	307	0-2 Mb
HYB	TAC_IBRC_001	1	98723266	99812671	1089405	376	0-2 Mb
HYB	TAC_IBRC_001	1	176641121	178960799	2319678	482	2-4 Mb
HYB	TAC_IBRC_001	1	181008070	182295797	1287727	466	0-2 Mb
HYB	TAC_IBRC_001	1	183589907	184898471	1308564	315	0-2 Mb
HYB	TAC_IBRC_001	2	2327144	3821669	1494525	682	0-2 Mb
HYB	TAC_IBRC_001	2	22701521	24169100	1467579	248	0-2 Mb
HYB	TAC_IBRC_001	2	56596295	59254867	2658572	733	2-4 Mb
HYB	TAC_IBRC_001	2	67367433	69111529	1744096	570	0-2 Mb
HYB	TAC_IBRC_001	2	70806481	71850378	1043897	233	0-2 Mb
HYB	TAC_IBRC_001	2	71874117	73206329	1332212	383	0-2 Mb
HYB	TAC_IBRC_001	2	81206457	82514317	1307860	450	0-2 Mb
HYB	TAC_IBRC_001	2	96630625	98058517	1427892	474	0-2 Mb
HYB	TAC_IBRC_001	3	27810386	29876873	2066487	802	2-4 Mb
HYB	TAC_IBRC_001	3	34416758	35570739	1153981	284	0-2 Mb
HYB	TAC_IBRC_001	3	49727071	50747021	1019950	268	0-2 Mb
HYB	TAC_IBRC_001	3	89491852	91140313	1648461	237	0-2 Mb
HYB	TAC_IBRC_001	4	14278248	15495176	1216928	525	0-2 Mb
HYB	TAC_IBRC_001	4	31128905	32259164	1130259	393	0-2 Mb
HYB	TAC_IBRC_001	4	35167791	36203986	1036195	363	0-2 Mb
HYB	TAC_IBRC_001	4	45637572	47185375	1547803	291	0-2 Mb
HYB	TAC_IBRC_001	5	30139689	32016661	1876972	658	0-2 Mb
HYB	TAC_IBRC_001	5	38481524	40675325	2193801	180	2-4 Mb
HYB	TAC_IBRC_001	5	40752548	41831789	1079241	162	0-2 Mb
HYB	TAC_IBRC_001	6	3806891	5184824	1377933	282	0-2 Mb
HYB	TAC_IBRC_001	6	16683906	17935384	1251478	251	0-2 Mb
HYB	TAC_IBRC_001	6	23525015	25909448	2384433	428	2-4 Mb
HYB	TAC_IBRC_001	6	44081597	45397730	1316133	358	0-2 Mb
HYB	TAC_IBRC_001	7	14276368	15338524	1062156	287	0-2 Mb
HYB	TAC_IBRC_001	8	35534	4203987	4168453	458	4-8 Mb
HYB	TAC_IBRC_001	8	8483294	9934834	1451540	172	0-2 Mb
HYB	TAC_IBRC_001	9	5536143	7036596	1500453	246	0-2 Mb
HYB	TAC_IBRC_001	9	14578312	15967731	1389419	264	0-2 Mb
HYB	TAC_IBRC_001	11	8604845	9798912	1194067	951	0-2 Mb
HYB	TAC_IBRC_001	11	15344879	16674650	1329771	544	0-2 Mb
HYB	TAC_IBRC_001	13	1117739	2344559	1226820	627	0-2 Mb
HYB	TAC_IBRC_001	14	4316679	5375539	1058860	567	0-2 Mb
HYB	TAC_IBRC_001	14	15027560	16084567	1057007	555	0-2 Mb
HYB	TAC_IBRC_001	15	431148	1943281	1512133	582	0-2 Mb
HYB	TAC_IBRC_001	15	6614154	7712420	1098266	883	0-2 Mb
HYB	TAC_IBRC_001	19	7870	1351680	1343810	202	0-2 Mb
HYB	TAC_IBRC_001	22	999	2879417	2878418	471	2-4 Mb
HYB	TAC_IBRC_001	22	3290223	4308201	1017978	226	0-2 Mb
HYB	TAC_IBRC_001	22	7673382	8976226	1302844	413	0-2 Mb
HYB	TAC_IBRC_002	1	6732994	7828267	1095273	331	0-2 Mb
HYB	TAC_IBRC_002	1	13074012	14173180	1099168	363	0-2 Mb
HYB	TAC_IBRC_002	1	16158326	17200880	1042554	387	0-2 Mb
HYB	TAC_IBRC_002	1	18342202	19597495	1255293	344	0-2 Mb
HYB	TAC_IBRC_002	1	47524051	49109803	1585752	343	0-2 Mb
HYB	TAC_IBRC_002	1	65507863	66600883	1093020	368	0-2 Mb
HYB	TAC_IBRC_002	1	67831990	70083895	2251905	330	2-4 Mb
HYB	TAC_IBRC_002	1	77477442	79965078	2487636	706	2-4 Mb
HYB	TAC_IBRC_002	1	90726418	92157099	1430681	485	0-2 Mb
HYB	TAC_IBRC_002	1	93266498	94309932	1043434	411	0-2 Mb
HYB	TAC_IBRC_002	1	148466417	149645041	1178624	509	0-2 Mb
HYB	TAC_IBRC_002	1	158463674	159609630	1145956	212	0-2 Mb
HYB	TAC_IBRC_002	1	173170029	174934961	1764932	356	0-2 Mb
HYB	TAC_IBRC_002	1	175658743	177900064	2241321	492	2-4 Mb
HYB	TAC_IBRC_002	2	2327144	3531404	1204260	549	0-2 Mb
HYB	TAC_IBRC_002	2	19633802	20743058	1109256	431	0-2 Mb
HYB	TAC_IBRC_002	2	57268039	59254867	1986828	529	0-2 Mb
HYB	TAC_IBRC_002	2	81926121	83513180	1587059	229	0-2 Mb
HYB	TAC_IBRC_002	2	87016250	88159251	1143001	424	0-2 Mb
HYB	TAC_IBRC_002	4	1752259	3842943	2090684	292	2-4 Mb
HYB	TAC_IBRC_002	4	11221220	12903746	1682526	526	0-2 Mb
HYB	TAC_IBRC_002	4	31141579	32259164	1117585	390	0-2 Mb
HYB	TAC_IBRC_002	4	45756050	47185375	1429325	264	0-2 Mb
HYB	TAC_IBRC_002	4	47558397	50890966	3332569	648	2-4 Mb
HYB	TAC_IBRC_002	4	50898708	53290636	2391928	366	2-4 Mb
HYB	TAC_IBRC_002	5	13386139	14431846	1045707	273	0-2 Mb
HYB	TAC_IBRC_002	5	29984088	31914305	1930217	674	0-2 Mb
HYB	TAC_IBRC_002	6	10727686	12791273	2063587	699	2-4 Mb
HYB	TAC_IBRC_002	6	17533026	18836650	1303624	206	0-2 Mb
HYB	TAC_IBRC_002	6	45862802	49022027	3159225	172	2-4 Mb
HYB	TAC_IBRC_002	7	2684	2595396	2592712	496	2-4 Mb
HYB	TAC_IBRC_002	7	9100420	11118818	2018398	369	2-4 Mb
HYB	TAC_IBRC_002	7	11140422	12519448	1379026	388	0-2 Mb
HYB	TAC_IBRC_002	8	35534	4203987	4168453	458	4-8 Mb
HYB	TAC_IBRC_002	8	4219857	6595972	2376115	663	2-4 Mb
HYB	TAC_IBRC_002	8	7945922	9565786	1619864	217	0-2 Mb
HYB	TAC_IBRC_002	8	16642188	20239217	3597029	669	2-4 Mb
HYB	TAC_IBRC_002	8	23233157	25240692	2007535	359	2-4 Mb
HYB	TAC_IBRC_002	9	5996365	7279947	1283582	191	0-2 Mb
HYB	TAC_IBRC_002	10	858531	2042042	1183511	221	0-2 Mb
HYB	TAC_IBRC_002	22	1595252	2970991	1375739	312	0-2 Mb
HYB	TAC_IBRC_002	22	3290223	5328031	2037808	438	2-4 Mb
HYB	TAC_IBRC_002	30	2837	1126475	1123638	545	0-2 Mb
HYB	TAC_IBRC_003	1	13074012	14268086	1194074	388	0-2 Mb
HYB	TAC_IBRC_003	1	16158326	18124397	1966071	723	0-2 Mb
HYB	TAC_IBRC_003	1	18342202	19597495	1255293	344	0-2 Mb
HYB	TAC_IBRC_003	1	22915233	24117522	1202289	383	0-2 Mb
HYB	TAC_IBRC_003	1	65055828	66598347	1542519	516	0-2 Mb
HYB	TAC_IBRC_003	1	67601273	71517241	3915968	489	2-4 Mb
HYB	TAC_IBRC_003	1	77477442	79737683	2260241	647	2-4 Mb
HYB	TAC_IBRC_003	1	135644901	136957630	1312729	322	0-2 Mb
HYB	TAC_IBRC_003	1	174329744	175955436	1625692	165	0-2 Mb
HYB	TAC_IBRC_003	1	177224699	178960799	1736100	330	0-2 Mb
HYB	TAC_IBRC_003	1	180811068	182205988	1394920	496	0-2 Mb
HYB	TAC_IBRC_003	1	183724489	185498186	1773697	542	0-2 Mb
HYB	TAC_IBRC_003	1	185801171	187162734	1361563	546	0-2 Mb
HYB	TAC_IBRC_003	2	22209847	24169100	1959253	335	0-2 Mb
HYB	TAC_IBRC_003	2	45223738	46850065	1626327	600	0-2 Mb
HYB	TAC_IBRC_003	2	55644680	56870779	1226099	501	0-2 Mb
HYB	TAC_IBRC_003	2	70693651	72964794	2271143	582	2-4 Mb
HYB	TAC_IBRC_003	2	75537966	76580966	1043000	342	0-2 Mb
HYB	TAC_IBRC_003	2	76853463	78436368	1582905	682	0-2 Mb
HYB	TAC_IBRC_003	2	79768890	81241193	1472303	302	0-2 Mb
HYB	TAC_IBRC_003	3	41053845	42176011	1122166	336	0-2 Mb
HYB	TAC_IBRC_003	3	45548456	47103698	1555242	634	0-2 Mb
HYB	TAC_IBRC_003	3	56292399	57828185	1535786	553	0-2 Mb
HYB	TAC_IBRC_003	3	74503556	77796637	3293081	1184	2-4 Mb
HYB	TAC_IBRC_003	4	11286225	12527741	1241516	474	0-2 Mb
HYB	TAC_IBRC_003	4	33434067	34782188	1348121	562	0-2 Mb
HYB	TAC_IBRC_003	4	48024871	50890966	2866095	540	2-4 Mb
HYB	TAC_IBRC_003	4	50898708	53290636	2391928	366	2-4 Mb
HYB	TAC_IBRC_003	5	32013421	36541927	4528506	1649	4-8 Mb
HYB	TAC_IBRC_003	5	40752548	42125320	1372772	331	0-2 Mb
HYB	TAC_IBRC_003	6	17330071	18993010	1662939	257	0-2 Mb
HYB	TAC_IBRC_003	6	22791326	24669254	1877928	334	0-2 Mb
HYB	TAC_IBRC_003	6	43436727	44620252	1183525	320	0-2 Mb
HYB	TAC_IBRC_003	7	13717251	15064121	1346870	326	0-2 Mb
HYB	TAC_IBRC_003	7	18367482	20619097	2251615	170	2-4 Mb
HYB	TAC_IBRC_003	8	35534	4203987	4168453	458	4-8 Mb
HYB	TAC_IBRC_003	8	4219857	6879324	2659467	722	2-4 Mb
HYB	TAC_IBRC_003	8	7945922	9565786	1619864	217	0-2 Mb
HYB	TAC_IBRC_003	8	12024332	14982171	2957839	532	2-4 Mb
HYB	TAC_IBRC_003	8	16863621	20239217	3375596	607	2-4 Mb
HYB	TAC_IBRC_003	9	5368971	7036596	1667625	283	0-2 Mb
HYB	TAC_IBRC_003	9	14578312	15967731	1389419	264	0-2 Mb
HYB	TAC_IBRC_003	10	15718	1732086	1716368	275	0-2 Mb
HYB	TAC_IBRC_003	10	12276377	14425780	2149403	490	2-4 Mb
HYB	TAC_IBRC_003	11	1739408	3167351	1427943	243	0-2 Mb
HYB	TAC_IBRC_003	11	7085725	8216428	1130703	840	0-2 Mb
HYB	TAC_IBRC_003	11	8218506	10032077	1813571	1444	0-2 Mb
HYB	TAC_IBRC_003	11	10035475	11492780	1457305	719	0-2 Mb
HYB	TAC_IBRC_003	11	11494722	12621341	1126619	575	0-2 Mb
HYB	TAC_IBRC_003	12	6116196	7737618	1621422	307	0-2 Mb
HYB	TAC_IBRC_003	12	9275168	10638493	1363325	1049	0-2 Mb
HYB	TAC_IBRC_003	13	10117753	12280912	2163159	445	2-4 Mb
HYB	TAC_IBRC_003	19	7870	1220678	1212808	153	0-2 Mb
HYB	TAC_IBRC_003	22	39598	2725721	2686123	377	2-4 Mb
HYB	TAC_IBRC_003	22	3805091	5328031	1522940	252	0-2 Mb
HYB	TAC_IBRC_004	1	16158326	17330642	1172316	421	0-2 Mb
HYB	TAC_IBRC_004	1	22915233	24061133	1145900	362	0-2 Mb
HYB	TAC_IBRC_004	1	39069748	40240966	1171218	312	0-2 Mb
HYB	TAC_IBRC_004	1	47945305	49156925	1211620	204	0-2 Mb
HYB	TAC_IBRC_004	1	67601273	69041986	1440713	211	0-2 Mb
HYB	TAC_IBRC_004	1	98931838	100223947	1292109	454	0-2 Mb
HYB	TAC_IBRC_004	1	135567237	136884050	1316813	337	0-2 Mb
HYB	TAC_IBRC_004	1	169513881	170997427	1483546	599	0-2 Mb
HYB	TAC_IBRC_004	1	176641121	178960799	2319678	482	2-4 Mb
HYB	TAC_IBRC_004	2	17790269	19020366	1230097	555	0-2 Mb
HYB	TAC_IBRC_004	2	22209847	24477721	2267874	400	2-4 Mb
HYB	TAC_IBRC_004	2	72166640	73175611	1008971	274	0-2 Mb
HYB	TAC_IBRC_004	2	94394533	96163021	1768488	814	0-2 Mb
HYB	TAC_IBRC_004	3	2377015	3631100	1254085	401	0-2 Mb
HYB	TAC_IBRC_004	3	38839403	40063957	1224554	485	0-2 Mb
HYB	TAC_IBRC_004	3	83434919	84657352	1222433	371	0-2 Mb
HYB	TAC_IBRC_004	4	492005	1727959	1235954	397	0-2 Mb
HYB	TAC_IBRC_004	4	7863754	8935441	1071687	402	0-2 Mb
HYB	TAC_IBRC_004	4	11098200	12527741	1429541	482	0-2 Mb
HYB	TAC_IBRC_004	4	33714957	35164900	1449943	473	0-2 Mb
HYB	TAC_IBRC_004	4	35167791	36245924	1078133	364	0-2 Mb
HYB	TAC_IBRC_004	4	43709870	45284916	1575046	644	0-2 Mb
HYB	TAC_IBRC_004	4	45637572	47014892	1377320	290	0-2 Mb
HYB	TAC_IBRC_004	5	11197325	12824531	1627206	533	0-2 Mb
HYB	TAC_IBRC_004	5	36928916	37993080	1064164	262	0-2 Mb
HYB	TAC_IBRC_004	5	40752548	42125320	1372772	331	0-2 Mb
HYB	TAC_IBRC_004	6	11708565	12791273	1082708	371	0-2 Mb
HYB	TAC_IBRC_004	6	17255446	18793410	1537964	236	0-2 Mb
HYB	TAC_IBRC_004	6	22954076	24386577	1432501	235	0-2 Mb
HYB	TAC_IBRC_004	6	45581188	47473679	1892491	202	0-2 Mb
HYB	TAC_IBRC_004	7	2684	3330521	3327837	745	2-4 Mb
HYB	TAC_IBRC_004	7	9156500	12431921	3275421	716	2-4 Mb
HYB	TAC_IBRC_004	7	18367482	20619097	2251615	170	2-4 Mb
HYB	TAC_IBRC_004	8	35534	3564550	3529016	274	2-4 Mb
HYB	TAC_IBRC_004	8	4219857	6578994	2359137	657	2-4 Mb
HYB	TAC_IBRC_004	8	7945922	9487600	1541678	190	0-2 Mb
HYB	TAC_IBRC_004	8	16863621	20239217	3375596	607	2-4 Mb
HYB	TAC_IBRC_004	9	5239014	7279947	2040933	380	2-4 Mb
HYB	TAC_IBRC_004	10	8391460	9708043	1316583	354	0-2 Mb
HYB	TAC_IBRC_004	11	1352	1004126	1002774	483	0-2 Mb
HYB	TAC_IBRC_004	11	1739408	5515380	3775972	352	2-4 Mb
HYB	TAC_IBRC_004	11	9927039	11378172	1451133	761	0-2 Mb
HYB	TAC_IBRC_004	12	2015030	4935502	2920472	1558	2-4 Mb
HYB	TAC_IBRC_004	13	3283149	4646957	1363808	649	0-2 Mb
HYB	TAC_IBRC_004	16	12507362	13951655	1444293	254	0-2 Mb
HYB	TAC_IBRC_004	20	3358	1299819	1296461	217	0-2 Mb
HYB	TAC_IBRC_004	22	999	2705932	2704933	381	2-4 Mb
HYB	TAC_IBRC_004	22	3184526	4429373	1244847	297	0-2 Mb
HYB	TAC_IBRC_005	1	3825305	5874775	2049470	614	2-4 Mb
HYB	TAC_IBRC_005	1	14767697	15990447	1222750	328	0-2 Mb
HYB	TAC_IBRC_005	1	23820913	25502641	1681728	550	0-2 Mb
HYB	TAC_IBRC_005	1	32589510	33714473	1124963	492	0-2 Mb
HYB	TAC_IBRC_005	1	47895433	49156925	1261492	220	0-2 Mb
HYB	TAC_IBRC_005	1	67831990	69127925	1295935	201	0-2 Mb
HYB	TAC_IBRC_005	1	94454173	96326261	1872088	339	0-2 Mb
HYB	TAC_IBRC_005	1	98723266	99812671	1089405	376	0-2 Mb
HYB	TAC_IBRC_005	1	158561722	159593137	1031415	180	0-2 Mb
HYB	TAC_IBRC_005	1	176673935	178174839	1500904	298	0-2 Mb
HYB	TAC_IBRC_005	1	180811068	182205988	1394920	496	0-2 Mb
HYB	TAC_IBRC_005	1	183589907	184898471	1308564	315	0-2 Mb
HYB	TAC_IBRC_005	2	22356795	24365082	2008287	340	2-4 Mb
HYB	TAC_IBRC_005	2	24367243	25508665	1141422	350	0-2 Mb
HYB	TAC_IBRC_005	2	26721922	28502195	1780273	802	0-2 Mb
HYB	TAC_IBRC_005	2	30595884	31947005	1351121	407	0-2 Mb
HYB	TAC_IBRC_005	2	84812917	86538175	1725258	308	0-2 Mb
HYB	TAC_IBRC_005	3	4164537	5586272	1421735	565	0-2 Mb
HYB	TAC_IBRC_005	3	15313550	16355479	1041929	254	0-2 Mb
HYB	TAC_IBRC_005	3	34416758	35570739	1153981	284	0-2 Mb
HYB	TAC_IBRC_005	3	38843272	40063957	1220685	484	0-2 Mb
HYB	TAC_IBRC_005	3	62637349	64193467	1556118	294	0-2 Mb
HYB	TAC_IBRC_005	3	74438650	76638027	2199377	701	2-4 Mb
HYB	TAC_IBRC_005	4	5148995	6236901	1087906	480	0-2 Mb
HYB	TAC_IBRC_005	4	11221220	12903746	1682526	526	0-2 Mb
HYB	TAC_IBRC_005	4	30001347	31160447	1159100	613	0-2 Mb
HYB	TAC_IBRC_005	4	31165443	32408749	1243306	468	0-2 Mb
HYB	TAC_IBRC_005	4	47558397	50890966	3332569	648	2-4 Mb
HYB	TAC_IBRC_005	4	50898708	52550089	1651381	278	0-2 Mb
HYB	TAC_IBRC_005	5	4701528	6103903	1402375	502	0-2 Mb
HYB	TAC_IBRC_005	5	6233031	7790974	1557943	469	0-2 Mb
HYB	TAC_IBRC_005	5	7803942	10243813	2439871	527	2-4 Mb
HYB	TAC_IBRC_005	5	38481524	40675325	2193801	180	2-4 Mb
HYB	TAC_IBRC_005	5	40752548	42611260	1858712	515	0-2 Mb
HYB	TAC_IBRC_005	5	47529075	48583940	1054865	231	0-2 Mb
HYB	TAC_IBRC_005	6	15430990	16612180	1181190	298	0-2 Mb
HYB	TAC_IBRC_005	6	16635862	19024867	2389005	443	2-4 Mb
HYB	TAC_IBRC_005	6	31523934	32753398	1229464	308	0-2 Mb
HYB	TAC_IBRC_005	8	12575684	14352188	1776504	310	0-2 Mb
HYB	TAC_IBRC_005	9	5405558	6868456	1462898	266	0-2 Mb
HYB	TAC_IBRC_005	11	1886653	3097354	1210701	211	0-2 Mb
HYB	TAC_IBRC_005	12	6116196	7737618	1621422	307	0-2 Mb
HYB	TAC_IBRC_005	19	7870	1351680	1343810	202	0-2 Mb
HYB	TAC_IBRC_005	22	7891643	9588420	1696777	617	0-2 Mb
HYB	TAC_IBRC_006	1	32589510	33714473	1124963	492	0-2 Mb
HYB	TAC_IBRC_006	1	45726130	47025135	1299005	507	0-2 Mb
HYB	TAC_IBRC_006	1	72462873	76572865	4109992	206	4-8 Mb
HYB	TAC_IBRC_006	1	77477442	79851464	2374022	678	2-4 Mb
HYB	TAC_IBRC_006	1	97307547	98460440	1152893	232	0-2 Mb
HYB	TAC_IBRC_006	1	176556919	179432765	2875846	717	2-4 Mb
HYB	TAC_IBRC_006	1	186165442	187439100	1273658	449	0-2 Mb
HYB	TAC_IBRC_006	2	2327144	3602578	1275434	582	0-2 Mb
HYB	TAC_IBRC_006	2	64551933	65806601	1254668	319	0-2 Mb
HYB	TAC_IBRC_006	2	80924097	81986646	1062549	438	0-2 Mb
HYB	TAC_IBRC_006	2	97066058	98216885	1150827	367	0-2 Mb
HYB	TAC_IBRC_006	3	56340569	58785089	2444520	856	2-4 Mb
HYB	TAC_IBRC_006	3	75360972	77124707	1763735	643	0-2 Mb
HYB	TAC_IBRC_006	3	83437740	84881840	1444100	469	0-2 Mb
HYB	TAC_IBRC_006	3	90134064	91366508	1232444	166	0-2 Mb
HYB	TAC_IBRC_006	4	31090593	32259164	1168571	408	0-2 Mb
HYB	TAC_IBRC_006	4	33434067	34717760	1283693	531	0-2 Mb
HYB	TAC_IBRC_006	4	48333085	50890966	2557881	500	2-4 Mb
HYB	TAC_IBRC_006	4	50898708	53290636	2391928	366	2-4 Mb
HYB	TAC_IBRC_006	5	25151545	26322098	1170553	633	0-2 Mb
HYB	TAC_IBRC_006	5	30645866	31889680	1243814	423	0-2 Mb
HYB	TAC_IBRC_006	5	37246593	39575969	2329376	357	2-4 Mb
HYB	TAC_IBRC_006	5	40425299	42884955	2459656	642	2-4 Mb
HYB	TAC_IBRC_006	5	45973414	47145738	1172324	449	0-2 Mb
HYB	TAC_IBRC_006	5	47743035	49000911	1257876	417	0-2 Mb
HYB	TAC_IBRC_006	6	16760839	18695757	1934918	349	0-2 Mb
HYB	TAC_IBRC_006	6	22954076	26091769	3137693	632	2-4 Mb
HYB	TAC_IBRC_006	7	18367482	20619097	2251615	170	2-4 Mb
HYB	TAC_IBRC_006	8	35534	4203987	4168453	458	4-8 Mb
HYB	TAC_IBRC_006	8	4219857	6677590	2457733	673	2-4 Mb
HYB	TAC_IBRC_006	8	12024332	14982171	2957839	532	2-4 Mb
HYB	TAC_IBRC_006	8	23233157	24767243	1534086	266	0-2 Mb
HYB	TAC_IBRC_006	9	9647244	10878258	1231014	158	0-2 Mb
HYB	TAC_IBRC_006	9	11723943	13536981	1813038	234	0-2 Mb
HYB	TAC_IBRC_006	11	1715669	5322016	3606347	354	2-4 Mb
HYB	TAC_IBRC_006	13	10117753	12269968	2152215	440	2-4 Mb
HYB	TAC_IBRC_006	14	4851194	5869340	1018146	825	0-2 Mb
HYB	TAC_IBRC_006	14	5971567	7211541	1239974	761	0-2 Mb
HYB	TAC_IBRC_006	20	1362093	3318894	1956801	1022	0-2 Mb
HYB	TAC_IBRC_006	22	3081439	4567581	1486142	400	0-2 Mb
HYB	TAC_IBRC_007	1	47941725	49138265	1196540	196	0-2 Mb
HYB	TAC_IBRC_007	1	57469218	58632948	1163730	214	0-2 Mb
HYB	TAC_IBRC_007	1	60411992	61929899	1517907	520	0-2 Mb
HYB	TAC_IBRC_007	1	65739401	66896276	1156875	459	0-2 Mb
HYB	TAC_IBRC_007	1	94195757	95407562	1211805	276	0-2 Mb
HYB	TAC_IBRC_007	2	2327144	3602578	1275434	582	0-2 Mb
HYB	TAC_IBRC_007	2	13067289	14168016	1100727	565	0-2 Mb
HYB	TAC_IBRC_007	2	20480946	22205125	1724179	599	0-2 Mb
HYB	TAC_IBRC_007	2	22701521	24169100	1467579	248	0-2 Mb
HYB	TAC_IBRC_007	2	59898368	60905489	1007121	304	0-2 Mb
HYB	TAC_IBRC_007	2	64551933	65806601	1254668	319	0-2 Mb
HYB	TAC_IBRC_007	2	71043344	72122182	1078838	250	0-2 Mb
HYB	TAC_IBRC_007	2	77056357	78293983	1237626	538	0-2 Mb
HYB	TAC_IBRC_007	2	78472513	80663569	2191056	352	2-4 Mb
HYB	TAC_IBRC_007	2	84812917	86495828	1682911	290	0-2 Mb
HYB	TAC_IBRC_007	2	96785227	98073091	1287864	404	0-2 Mb
HYB	TAC_IBRC_007	3	28463078	29691159	1228081	458	0-2 Mb
HYB	TAC_IBRC_007	3	49727071	50747021	1019950	268	0-2 Mb
HYB	TAC_IBRC_007	3	56471983	57815721	1343738	468	0-2 Mb
HYB	TAC_IBRC_007	3	74438650	76638027	2199377	701	2-4 Mb
HYB	TAC_IBRC_007	4	31128905	32129700	1000795	343	0-2 Mb
HYB	TAC_IBRC_007	6	7936429	9334663	1398234	309	0-2 Mb
HYB	TAC_IBRC_007	6	17533026	18912243	1379217	229	0-2 Mb
HYB	TAC_IBRC_007	7	12211293	13492627	1281334	339	0-2 Mb
HYB	TAC_IBRC_007	7	24992002	26033177	1041175	171	0-2 Mb
HYB	TAC_IBRC_007	7	33540410	34794678	1254268	339	0-2 Mb
HYB	TAC_IBRC_007	8	4968066	6879324	1911258	555	0-2 Mb
HYB	TAC_IBRC_007	8	7945922	9565786	1619864	217	0-2 Mb
HYB	TAC_IBRC_007	8	11087681	12487764	1400083	302	0-2 Mb
HYB	TAC_IBRC_007	9	5405558	6868456	1462898	266	0-2 Mb
HYB	TAC_IBRC_007	9	10454294	12811313	2357019	444	2-4 Mb
HYB	TAC_IBRC_007	10	11683646	12726560	1042914	233	0-2 Mb
HYB	TAC_IBRC_007	11	2336827	6528498	4191671	610	4-8 Mb
HYB	TAC_IBRC_007	13	8357482	12269968	3912486	1106	2-4 Mb
HYB	TAC_IBRC_007	14	4851194	5869340	1018146	825	0-2 Mb
HYB	TAC_IBRC_007	19	7870	1351680	1343810	202	0-2 Mb
HYB	TAC_IBRC_007	21	3812712	4870635	1057923	536	0-2 Mb
HYB	TAC_IBRC_007	22	999	2879417	2878418	471	2-4 Mb
HYB	TAC_IBRC_007	22	3290223	4308201	1017978	226	0-2 Mb
HYB	TAC_IBRC_008	1	6732994	7828267	1095273	331	0-2 Mb
HYB	TAC_IBRC_008	1	47941725	49138265	1196540	196	0-2 Mb
HYB	TAC_IBRC_008	1	66524048	68580022	2055974	512	2-4 Mb
HYB	TAC_IBRC_008	1	90692800	92366144	1673344	590	0-2 Mb
HYB	TAC_IBRC_008	1	92745368	95790280	3044912	837	2-4 Mb
HYB	TAC_IBRC_008	1	96741089	97947766	1206677	160	0-2 Mb
HYB	TAC_IBRC_008	1	98931838	100119100	1187262	387	0-2 Mb
HYB	TAC_IBRC_008	1	125570442	126948191	1377749	627	0-2 Mb
HYB	TAC_IBRC_008	1	158529218	159593137	1063919	186	0-2 Mb
HYB	TAC_IBRC_008	1	173106954	175716770	2609816	433	2-4 Mb
HYB	TAC_IBRC_008	1	176673935	179098099	2424164	536	2-4 Mb
HYB	TAC_IBRC_008	1	179570892	180630075	1059183	177	0-2 Mb
HYB	TAC_IBRC_008	1	180811068	182195697	1384629	493	0-2 Mb
HYB	TAC_IBRC_008	1	183959351	185574529	1615178	562	0-2 Mb
HYB	TAC_IBRC_008	1	186411176	187530423	1119247	450	0-2 Mb
HYB	TAC_IBRC_008	2	22356795	23538591	1181796	232	0-2 Mb
HYB	TAC_IBRC_008	2	79761468	83947179	4185711	868	4-8 Mb
HYB	TAC_IBRC_008	2	96630625	98221506	1590881	543	0-2 Mb
HYB	TAC_IBRC_008	3	5989752	7116731	1126979	431	0-2 Mb
HYB	TAC_IBRC_008	3	12763013	14262033	1499020	551	0-2 Mb
HYB	TAC_IBRC_008	3	41407958	42425809	1017851	214	0-2 Mb
HYB	TAC_IBRC_008	3	62637349	64765498	2128149	524	2-4 Mb
HYB	TAC_IBRC_008	3	74438650	75632972	1194322	287	0-2 Mb
HYB	TAC_IBRC_008	5	4313872	6229512	1915640	703	0-2 Mb
HYB	TAC_IBRC_008	5	6266095	7790974	1524879	460	0-2 Mb
HYB	TAC_IBRC_008	5	7803942	10309469	2505527	542	2-4 Mb
HYB	TAC_IBRC_008	6	17533026	18993010	1459984	234	0-2 Mb
HYB	TAC_IBRC_008	7	7794548	9156500	1361952	309	0-2 Mb
HYB	TAC_IBRC_008	7	24892328	26943506	2051178	299	2-4 Mb
HYB	TAC_IBRC_008	8	4589407	6879324	2289917	650	2-4 Mb
HYB	TAC_IBRC_008	8	7945922	9565786	1619864	217	0-2 Mb
HYB	TAC_IBRC_008	8	9934834	11971584	2036750	452	2-4 Mb
HYB	TAC_IBRC_008	9	10454294	11893030	1438736	306	0-2 Mb
HYB	TAC_IBRC_008	9	14578312	15967731	1389419	264	0-2 Mb
HYB	TAC_IBRC_008	10	7575847	9100938	1525091	525	0-2 Mb
HYB	TAC_IBRC_008	10	10414093	11829834	1415741	359	0-2 Mb
HYB	TAC_IBRC_008	15	407057	2745628	2338571	1061	2-4 Mb
HYB	TAC_IBRC_008	15	14613264	15643100	1029836	402	0-2 Mb
HYB	TAC_IBRC_008	22	3303339	4864261	1560922	342	0-2 Mb
HYB	TAC_IBRC_009	1	26568521	27694910	1126389	530	0-2 Mb
HYB	TAC_IBRC_009	1	41808355	42884068	1075713	271	0-2 Mb
HYB	TAC_IBRC_009	1	58322898	59602310	1279412	260	0-2 Mb
HYB	TAC_IBRC_009	1	66385693	67893833	1508140	473	0-2 Mb
HYB	TAC_IBRC_009	1	94311224	96712163	2400939	496	2-4 Mb
HYB	TAC_IBRC_009	1	96741089	98347247	1606158	240	0-2 Mb
HYB	TAC_IBRC_009	1	98931838	100121153	1189315	389	0-2 Mb
HYB	TAC_IBRC_009	1	113657343	114752108	1094765	408	0-2 Mb
HYB	TAC_IBRC_009	1	133677832	135022106	1344274	501	0-2 Mb
HYB	TAC_IBRC_009	1	138691132	139756726	1065594	216	0-2 Mb
HYB	TAC_IBRC_009	1	165411233	166411779	1000546	322	0-2 Mb
HYB	TAC_IBRC_009	1	174095985	176067326	1971341	232	0-2 Mb
HYB	TAC_IBRC_009	1	176167949	178960799	2792850	582	2-4 Mb
HYB	TAC_IBRC_009	1	179570892	180630075	1059183	177	0-2 Mb
HYB	TAC_IBRC_009	1	180811068	182429920	1618852	561	0-2 Mb
HYB	TAC_IBRC_009	1	183636498	184898471	1261973	293	0-2 Mb
HYB	TAC_IBRC_009	2	2327144	3479549	1152405	512	0-2 Mb
HYB	TAC_IBRC_009	2	22356795	23992770	1635975	256	0-2 Mb
HYB	TAC_IBRC_009	2	26396773	28150183	1753410	787	0-2 Mb
HYB	TAC_IBRC_009	2	33077917	34417532	1339615	344	0-2 Mb
HYB	TAC_IBRC_009	2	64551933	65928421	1376488	363	0-2 Mb
HYB	TAC_IBRC_009	2	72166640	73175611	1008971	274	0-2 Mb
HYB	TAC_IBRC_009	2	78602992	81006161	2403169	431	2-4 Mb
HYB	TAC_IBRC_009	2	85499634	86853813	1354179	440	0-2 Mb
HYB	TAC_IBRC_009	3	12763013	13979238	1216225	448	0-2 Mb
HYB	TAC_IBRC_009	3	14775809	16159013	1383204	404	0-2 Mb
HYB	TAC_IBRC_009	3	17362848	18747499	1384651	187	0-2 Mb
HYB	TAC_IBRC_009	3	38881677	40480157	1598480	657	0-2 Mb
HYB	TAC_IBRC_009	3	45454216	46645606	1191390	433	0-2 Mb
HYB	TAC_IBRC_009	3	62637349	64501407	1864058	386	0-2 Mb
HYB	TAC_IBRC_009	3	64891271	67340788	2449517	783	2-4 Mb
HYB	TAC_IBRC_009	3	80461492	82212592	1751100	748	0-2 Mb
HYB	TAC_IBRC_009	4	1013450	3542336	2528886	311	2-4 Mb
HYB	TAC_IBRC_009	4	11286225	12997703	1711478	542	0-2 Mb
HYB	TAC_IBRC_009	4	31128905	32987863	1858958	672	0-2 Mb
HYB	TAC_IBRC_009	4	47558397	50890966	3332569	648	2-4 Mb
HYB	TAC_IBRC_009	4	50898708	51964553	1065845	182	0-2 Mb
HYB	TAC_IBRC_009	4	51970009	53166246	1196237	161	0-2 Mb
HYB	TAC_IBRC_009	5	38183574	40675325	2491751	259	2-4 Mb
HYB	TAC_IBRC_009	5	40752548	42611260	1858712	515	0-2 Mb
HYB	TAC_IBRC_009	6	17412375	18836650	1424275	221	0-2 Mb
HYB	TAC_IBRC_009	6	45581188	47323375	1742187	201	0-2 Mb
HYB	TAC_IBRC_009	8	4369655	6879324	2509669	683	2-4 Mb
HYB	TAC_IBRC_009	8	7945922	9565786	1619864	217	0-2 Mb
HYB	TAC_IBRC_009	8	17730773	18772065	1041292	276	0-2 Mb
HYB	TAC_IBRC_009	8	19325529	21518284	2192755	177	2-4 Mb
HYB	TAC_IBRC_009	9	9154347	10878258	1723911	298	0-2 Mb
HYB	TAC_IBRC_009	10	15718	1732086	1716368	275	0-2 Mb
HYB	TAC_IBRC_009	10	12276377	15777665	3501288	584	2-4 Mb
HYB	TAC_IBRC_009	10	22596999	23776252	1179253	329	0-2 Mb
HYB	TAC_IBRC_009	11	1886653	5690917	3804264	401	2-4 Mb
HYB	TAC_IBRC_009	12	3210006	5997914	2787908	1193	2-4 Mb
HYB	TAC_IBRC_009	12	6005650	7737618	1731968	361	0-2 Mb
HYB	TAC_IBRC_009	14	4316679	5375539	1058860	567	0-2 Mb
HYB	TAC_IBRC_009	19	7870	1233014	1225144	154	0-2 Mb
HYB	TAC_IBRC_009	19	7768663	9470706	1702043	766	0-2 Mb
HYB	TAC_IBRC_009	20	3358	1069513	1066155	156	0-2 Mb
HYB	TAC_IBRC_009	21	4504693	5579424	1074731	432	0-2 Mb
HYB	TAC_IBRC_009	22	1540052	2705932	1165880	158	0-2 Mb
HYB	TAC_IBRC_009	22	3184526	5230115	2045589	449	2-4 Mb
HYB	TAC_IBRC_009	22	7479579	8522815	1043236	339	0-2 Mb
HYB	TAC_IBRC_010	1	5531217	6806096	1274879	319	0-2 Mb
HYB	TAC_IBRC_010	1	14767697	16096875	1329178	364	0-2 Mb
HYB	TAC_IBRC_010	1	90710226	92599500	1889274	680	0-2 Mb
HYB	TAC_IBRC_010	1	94932550	96712163	1779613	281	0-2 Mb
HYB	TAC_IBRC_010	1	96741089	98880882	2139793	466	2-4 Mb
HYB	TAC_IBRC_010	1	113654348	114847004	1192656	435	0-2 Mb
HYB	TAC_IBRC_010	1	138691132	140341634	1650502	328	0-2 Mb
HYB	TAC_IBRC_010	1	164967907	166286987	1319080	495	0-2 Mb
HYB	TAC_IBRC_010	1	180811068	182205988	1394920	496	0-2 Mb
HYB	TAC_IBRC_010	1	183589907	184617235	1027328	282	0-2 Mb
HYB	TAC_IBRC_010	1	187576077	188816144	1240067	184	0-2 Mb
HYB	TAC_IBRC_010	2	2016569	3479549	1462980	654	0-2 Mb
HYB	TAC_IBRC_010	2	22209847	24090020	1880173	316	0-2 Mb
HYB	TAC_IBRC_010	2	29770683	31200125	1429442	267	0-2 Mb
HYB	TAC_IBRC_010	2	53701734	55240602	1538868	321	0-2 Mb
HYB	TAC_IBRC_010	2	71480264	73206329	1726065	476	0-2 Mb
HYB	TAC_IBRC_010	2	75537966	76580966	1043000	342	0-2 Mb
HYB	TAC_IBRC_010	2	76853463	78293983	1440520	608	0-2 Mb
HYB	TAC_IBRC_010	2	90451119	92185066	1733947	714	0-2 Mb
HYB	TAC_IBRC_010	2	96703254	98108233	1404979	455	0-2 Mb
HYB	TAC_IBRC_010	3	80736969	82212592	1475623	618	0-2 Mb
HYB	TAC_IBRC_010	4	48024871	50890966	2866095	540	2-4 Mb
HYB	TAC_IBRC_010	4	51140339	52832319	1691980	208	0-2 Mb
HYB	TAC_IBRC_010	4	56580316	57841915	1261599	248	0-2 Mb
HYB	TAC_IBRC_010	4	67229168	68300322	1071154	483	0-2 Mb
HYB	TAC_IBRC_010	5	4313872	5843467	1529595	528	0-2 Mb
HYB	TAC_IBRC_010	5	6266095	7790974	1524879	460	0-2 Mb
HYB	TAC_IBRC_010	5	7803942	10243813	2439871	527	2-4 Mb
HYB	TAC_IBRC_010	5	37246593	38410226	1163633	337	0-2 Mb
HYB	TAC_IBRC_010	5	38481524	42609008	4127484	694	4-8 Mb
HYB	TAC_IBRC_010	5	47743035	48903740	1160705	374	0-2 Mb
HYB	TAC_IBRC_010	6	23967446	25554971	1587525	265	0-2 Mb
HYB	TAC_IBRC_010	6	45581188	47473679	1892491	202	0-2 Mb
HYB	TAC_IBRC_010	7	24922114	26033177	1111063	173	0-2 Mb
HYB	TAC_IBRC_010	8	35534	4203987	4168453	458	4-8 Mb
HYB	TAC_IBRC_010	8	7945922	9565786	1619864	217	0-2 Mb
HYB	TAC_IBRC_010	9	5239014	8385826	3146812	629	2-4 Mb
HYB	TAC_IBRC_010	9	9434590	10860561	1425971	198	0-2 Mb
HYB	TAC_IBRC_010	13	7433993	8478501	1044508	508	0-2 Mb
HYB	TAC_IBRC_010	13	10117753	12269968	2152215	440	2-4 Mb
HYB	TAC_IBRC_010	15	3633	1401305	1397672	351	0-2 Mb
HYB	TAC_IBRC_010	15	1407494	2591683	1184189	652	0-2 Mb
HYB	TAC_IBRC_010	15	4988147	6366712	1378565	1109	0-2 Mb
HYB	TAC_IBRC_010	15	6423535	7712420	1288885	1041	0-2 Mb
HYB	TAC_IBRC_010	19	22697	1351680	1328983	192	0-2 Mb
HYB	TAC_IBRC_010	22	999	2705932	2704933	381	2-4 Mb
HYB	TAC_IBRC_010	22	4224038	5230115	1006077	200	0-2 Mb
HYB	TAC_IBRC_010	23	4170022	5581345	1411323	446	0-2 Mb
HYB	TAC_IBRC_011	1	16158326	18124397	1966071	723	0-2 Mb
HYB	TAC_IBRC_011	1	18342202	19597495	1255293	344	0-2 Mb
HYB	TAC_IBRC_011	1	24325593	25921428	1595835	555	0-2 Mb
HYB	TAC_IBRC_011	1	31350454	32409848	1059394	494	0-2 Mb
HYB	TAC_IBRC_011	1	47947619	49156925	1209306	203	0-2 Mb
HYB	TAC_IBRC_011	1	67831990	70083895	2251905	330	2-4 Mb
HYB	TAC_IBRC_011	1	77477442	79965078	2487636	706	2-4 Mb
HYB	TAC_IBRC_011	1	96741089	98647989	1906900	337	0-2 Mb
HYB	TAC_IBRC_011	1	115734594	117727174	1992580	809	0-2 Mb
HYB	TAC_IBRC_011	1	122835588	123940270	1104682	339	0-2 Mb
HYB	TAC_IBRC_011	1	135658109	136899043	1240934	299	0-2 Mb
HYB	TAC_IBRC_011	1	138418652	140341634	1922982	451	0-2 Mb
HYB	TAC_IBRC_011	1	158463674	159593137	1129463	211	0-2 Mb
HYB	TAC_IBRC_011	1	177944896	179495216	1550320	389	0-2 Mb
HYB	TAC_IBRC_011	1	180811068	182205988	1394920	496	0-2 Mb
HYB	TAC_IBRC_011	1	183959351	185574529	1615178	562	0-2 Mb
HYB	TAC_IBRC_011	2	1980305	3480595	1500290	673	0-2 Mb
HYB	TAC_IBRC_011	2	22623171	24756002	2132831	368	2-4 Mb
HYB	TAC_IBRC_011	2	29831464	30886865	1055401	182	0-2 Mb
HYB	TAC_IBRC_011	2	32225751	33261293	1035542	362	0-2 Mb
HYB	TAC_IBRC_011	2	56596295	57733493	1137198	423	0-2 Mb
HYB	TAC_IBRC_011	2	64551933	65806601	1254668	319	0-2 Mb
HYB	TAC_IBRC_011	2	67367433	68973824	1606391	495	0-2 Mb
HYB	TAC_IBRC_011	2	70062329	71850378	1788049	465	0-2 Mb
HYB	TAC_IBRC_011	2	71874117	73005897	1131780	337	0-2 Mb
HYB	TAC_IBRC_011	2	76853463	78135695	1282232	527	0-2 Mb
HYB	TAC_IBRC_011	2	78472513	79536819	1064306	241	0-2 Mb
HYB	TAC_IBRC_011	2	82161997	83456217	1294220	150	0-2 Mb
HYB	TAC_IBRC_011	2	84812917	86701924	1889007	367	0-2 Mb
HYB	TAC_IBRC_011	2	94705961	96163021	1457060	638	0-2 Mb
HYB	TAC_IBRC_011	3	12763013	13979238	1216225	448	0-2 Mb
HYB	TAC_IBRC_011	3	15156307	16159013	1002706	308	0-2 Mb
HYB	TAC_IBRC_011	3	34416758	35552201	1135443	281	0-2 Mb
HYB	TAC_IBRC_011	3	38896841	40300780	1403939	583	0-2 Mb
HYB	TAC_IBRC_011	3	75334164	76470193	1136029	503	0-2 Mb
HYB	TAC_IBRC_011	3	81166665	82701257	1534592	652	0-2 Mb
HYB	TAC_IBRC_011	4	460302	1727959	1267657	416	0-2 Mb
HYB	TAC_IBRC_011	4	17448185	19205781	1757596	686	0-2 Mb
HYB	TAC_IBRC_011	4	33434067	35164900	1730833	617	0-2 Mb
HYB	TAC_IBRC_011	4	48508445	50847887	2339442	440	2-4 Mb
HYB	TAC_IBRC_011	4	50898708	54881258	3982550	627	2-4 Mb
HYB	TAC_IBRC_011	5	30636138	32016661	1380523	483	0-2 Mb
HYB	TAC_IBRC_011	5	36547258	38481524	1934266	631	0-2 Mb
HYB	TAC_IBRC_011	5	42129115	43158422	1029307	380	0-2 Mb
HYB	TAC_IBRC_011	5	47479843	49153270	1673427	543	0-2 Mb
HYB	TAC_IBRC_011	7	2684	2595396	2592712	496	2-4 Mb
HYB	TAC_IBRC_011	7	9100420	13300412	4199992	984	4-8 Mb
HYB	TAC_IBRC_011	7	25863090	27008950	1145860	167	0-2 Mb
HYB	TAC_IBRC_011	7	33594945	34913111	1318166	359	0-2 Mb
HYB	TAC_IBRC_011	8	35534	4203987	4168453	458	4-8 Mb
HYB	TAC_IBRC_011	8	4219857	6677590	2457733	673	2-4 Mb
HYB	TAC_IBRC_011	9	14578312	15967731	1389419	264	0-2 Mb
HYB	TAC_IBRC_011	10	188505	2289209	2100704	402	2-4 Mb
HYB	TAC_IBRC_011	10	10011797	11171701	1159904	267	0-2 Mb
HYB	TAC_IBRC_011	10	12181357	14425780	2244423	516	2-4 Mb
HYB	TAC_IBRC_011	10	16815917	17846536	1030619	244	0-2 Mb
HYB	TAC_IBRC_011	11	1715669	6326857	4611188	653	4-8 Mb
HYB	TAC_IBRC_011	12	3210006	5997914	2787908	1193	2-4 Mb
HYB	TAC_IBRC_011	12	6005650	8345746	2340096	366	2-4 Mb
HYB	TAC_IBRC_011	13	942859	2344559	1401700	727	0-2 Mb
HYB	TAC_IBRC_011	13	9078054	12269968	3191914	860	2-4 Mb
HYB	TAC_IBRC_011	15	441399	3222089	2780690	1354	2-4 Mb
HYB	TAC_IBRC_011	19	23691	1351680	1327989	191	0-2 Mb
HYB	TAC_IBRC_011	19	8270490	9857109	1586619	751	0-2 Mb
HYB	TAC_IBRC_012	1	13074012	14268086	1194074	388	0-2 Mb
HYB	TAC_IBRC_012	1	39432559	40908000	1475441	445	0-2 Mb
HYB	TAC_IBRC_012	1	67601273	71517241	3915968	489	2-4 Mb
HYB	TAC_IBRC_012	1	76606154	78789903	2183749	483	2-4 Mb
HYB	TAC_IBRC_012	1	96193079	98460440	2267361	399	2-4 Mb
HYB	TAC_IBRC_012	1	98931838	100187908	1256070	432	0-2 Mb
HYB	TAC_IBRC_012	1	135349192	137095412	1746220	560	0-2 Mb
HYB	TAC_IBRC_012	1	151678558	154291243	2612685	748	2-4 Mb
HYB	TAC_IBRC_012	1	158463674	159593137	1129463	211	0-2 Mb
HYB	TAC_IBRC_012	1	175745464	177129288	1383824	284	0-2 Mb
HYB	TAC_IBRC_012	1	181008070	182205988	1197918	438	0-2 Mb
HYB	TAC_IBRC_012	2	1857951	3531404	1673453	759	0-2 Mb
HYB	TAC_IBRC_012	2	22701521	24169100	1467579	248	0-2 Mb
HYB	TAC_IBRC_012	2	29490085	32079325	2589240	734	2-4 Mb
HYB	TAC_IBRC_012	2	35700598	37152091	1451493	784	0-2 Mb
HYB	TAC_IBRC_012	2	56413894	57629253	1215359	475	0-2 Mb
HYB	TAC_IBRC_012	2	58217629	59254867	1037238	163	0-2 Mb
HYB	TAC_IBRC_012	2	84669918	86203360	1533442	202	0-2 Mb
HYB	TAC_IBRC_012	3	2377015	4266735	1889720	654	0-2 Mb
HYB	TAC_IBRC_012	3	12763013	13834229	1071216	393	0-2 Mb
HYB	TAC_IBRC_012	3	16247309	17350349	1103040	363	0-2 Mb
HYB	TAC_IBRC_012	3	23372017	24600987	1228970	290	0-2 Mb
HYB	TAC_IBRC_012	3	34416758	35570739	1153981	284	0-2 Mb
HYB	TAC_IBRC_012	3	62628836	64064503	1435667	261	0-2 Mb
HYB	TAC_IBRC_012	3	64215556	66279620	2064064	722	2-4 Mb
HYB	TAC_IBRC_012	3	90595050	91855869	1260819	198	0-2 Mb
HYB	TAC_IBRC_012	4	35167791	36742195	1574404	557	0-2 Mb
HYB	TAC_IBRC_012	4	39814089	41395465	1581376	211	0-2 Mb
HYB	TAC_IBRC_012	4	47558397	50890966	3332569	648	2-4 Mb
HYB	TAC_IBRC_012	4	51140339	53290636	2150297	262	2-4 Mb
HYB	TAC_IBRC_012	4	53769535	55562206	1792671	152	0-2 Mb
HYB	TAC_IBRC_012	5	25247169	26315267	1068098	572	0-2 Mb
HYB	TAC_IBRC_012	5	29251750	31236833	1985083	779	0-2 Mb
HYB	TAC_IBRC_012	5	40752548	42125320	1372772	331	0-2 Mb
HYB	TAC_IBRC_012	5	43896671	44996683	1100012	447	0-2 Mb
HYB	TAC_IBRC_012	6	38971510	41259751	2288241	466	2-4 Mb
HYB	TAC_IBRC_012	7	18367482	20619097	2251615	170	2-4 Mb
HYB	TAC_IBRC_012	8	35534	4203987	4168453	458	4-8 Mb
HYB	TAC_IBRC_012	8	4219857	6677590	2457733	673	2-4 Mb
HYB	TAC_IBRC_012	8	7945922	9565786	1619864	217	0-2 Mb
HYB	TAC_IBRC_012	8	14691626	15796059	1104433	345	0-2 Mb
HYB	TAC_IBRC_012	9	5536143	7036596	1500453	246	0-2 Mb
HYB	TAC_IBRC_012	9	14630277	15967731	1337454	246	0-2 Mb
HYB	TAC_IBRC_012	10	188505	1230314	1041809	166	0-2 Mb
HYB	TAC_IBRC_012	10	1237551	2316257	1078706	240	0-2 Mb
HYB	TAC_IBRC_012	10	7575847	9863120	2287273	697	2-4 Mb
HYB	TAC_IBRC_012	10	9866398	11829834	1963436	446	0-2 Mb
HYB	TAC_IBRC_012	10	12731615	14773522	2041907	387	2-4 Mb
HYB	TAC_IBRC_012	10	16707191	17846536	1139345	266	0-2 Mb
HYB	TAC_IBRC_012	11	14995185	16284280	1289095	540	0-2 Mb
HYB	TAC_IBRC_012	12	2892247	5997914	3105667	1443	2-4 Mb
HYB	TAC_IBRC_012	12	6005650	7737618	1731968	361	0-2 Mb
HYB	TAC_IBRC_012	19	7870	1351680	1343810	202	0-2 Mb
HYB	TAC_IBRC_012	20	2309937	3318894	1008957	499	0-2 Mb
HYB	TAC_IBRC_012	22	999	1932823	1931824	255	0-2 Mb
HYB	TAC_IBRC_012	22	3141369	5274288	2132919	480	2-4 Mb
HYB	TAC_IBRC_013	1	11835687	14028310	2192623	677	2-4 Mb
HYB	TAC_IBRC_013	1	38417366	39610006	1192640	416	0-2 Mb
HYB	TAC_IBRC_013	1	47945305	49156925	1211620	204	0-2 Mb
HYB	TAC_IBRC_013	1	67601273	69457648	1856375	314	0-2 Mb
HYB	TAC_IBRC_013	1	77477442	79889864	2412422	694	2-4 Mb
HYB	TAC_IBRC_013	1	92373801	93808556	1434755	532	0-2 Mb
HYB	TAC_IBRC_013	1	94311224	96326261	2015037	399	2-4 Mb
HYB	TAC_IBRC_013	1	98931838	100121153	1189315	389	0-2 Mb
HYB	TAC_IBRC_013	1	103252483	104411150	1158667	507	0-2 Mb
HYB	TAC_IBRC_013	1	158529218	159609630	1080412	187	0-2 Mb
HYB	TAC_IBRC_013	2	20389225	21401768	1012543	360	0-2 Mb
HYB	TAC_IBRC_013	2	22209847	24939217	2729370	503	2-4 Mb
HYB	TAC_IBRC_013	2	67607097	69111529	1504432	505	0-2 Mb
HYB	TAC_IBRC_013	2	70062329	73346687	3284358	859	2-4 Mb
HYB	TAC_IBRC_013	2	75537966	76580966	1043000	342	0-2 Mb
HYB	TAC_IBRC_013	2	76853463	78135695	1282232	527	0-2 Mb
HYB	TAC_IBRC_013	2	84669918	86203360	1533442	202	0-2 Mb
HYB	TAC_IBRC_013	2	96703254	97705231	1001977	382	0-2 Mb
HYB	TAC_IBRC_013	3	15313550	16355479	1041929	254	0-2 Mb
HYB	TAC_IBRC_013	3	41550215	42848343	1298128	257	0-2 Mb
HYB	TAC_IBRC_013	3	46691751	47946365	1254614	647	0-2 Mb
HYB	TAC_IBRC_013	3	50037507	52163558	2126051	493	2-4 Mb
HYB	TAC_IBRC_013	3	55622265	56940878	1318613	585	0-2 Mb
HYB	TAC_IBRC_013	3	62654823	64064503	1409680	252	0-2 Mb
HYB	TAC_IBRC_013	3	77231389	78914605	1683216	585	0-2 Mb
HYB	TAC_IBRC_013	4	41861973	43019480	1157507	304	0-2 Mb
HYB	TAC_IBRC_013	4	47558397	50890966	3332569	648	2-4 Mb
HYB	TAC_IBRC_013	4	51140339	53290636	2150297	262	2-4 Mb
HYB	TAC_IBRC_013	5	11420731	12496187	1075456	395	0-2 Mb
HYB	TAC_IBRC_013	5	29553055	31405002	1851947	683	0-2 Mb
HYB	TAC_IBRC_013	6	17330071	18836650	1506579	229	0-2 Mb
HYB	TAC_IBRC_013	6	27523715	28747190	1223475	399	0-2 Mb
HYB	TAC_IBRC_013	8	35534	4203987	4168453	458	4-8 Mb
HYB	TAC_IBRC_013	8	4219857	6677590	2457733	673	2-4 Mb
HYB	TAC_IBRC_013	8	7945922	9565786	1619864	217	0-2 Mb
HYB	TAC_IBRC_013	9	11550851	12780854	1230003	182	0-2 Mb
HYB	TAC_IBRC_013	11	1739408	3572197	1832789	302	0-2 Mb
HYB	TAC_IBRC_013	11	8218506	10061058	1842552	1474	0-2 Mb
HYB	TAC_IBRC_013	12	2197538	3207194	1009656	770	0-2 Mb
HYB	TAC_IBRC_013	13	3283149	5738380	2455231	1244	2-4 Mb
HYB	TAC_IBRC_013	15	441399	1685084	1243685	421	0-2 Mb
HYB	TAC_IBRC_013	20	1807020	3122873	1315853	651	0-2 Mb
HYB	TAC_IBRC_013	22	39598	2726585	2686987	378	2-4 Mb
HYB	TAC_IBRC_013	22	3290223	5230115	1939892	418	0-2 Mb
HYB	TAC_IBRC_013	23	4067390	5172209	1104819	237	0-2 Mb
HYB	TAC_IBRC_014	1	10872453	14161586	3289133	1110	2-4 Mb
HYB	TAC_IBRC_014	1	16158326	17265113	1106787	418	0-2 Mb
HYB	TAC_IBRC_014	1	96676984	98880882	2203898	470	2-4 Mb
HYB	TAC_IBRC_014	1	98931838	100119100	1187262	387	0-2 Mb
HYB	TAC_IBRC_014	1	111512216	112631292	1119076	368	0-2 Mb
HYB	TAC_IBRC_014	1	149571737	150806948	1235211	293	0-2 Mb
HYB	TAC_IBRC_014	1	156018250	157314926	1296676	565	0-2 Mb
HYB	TAC_IBRC_014	1	158463674	159609630	1145956	212	0-2 Mb
HYB	TAC_IBRC_014	1	173106954	175681270	2574316	419	2-4 Mb
HYB	TAC_IBRC_014	1	176673935	178343422	1669487	329	0-2 Mb
HYB	TAC_IBRC_014	1	179570892	180630075	1059183	177	0-2 Mb
HYB	TAC_IBRC_014	1	180811068	182205988	1394920	496	0-2 Mb
HYB	TAC_IBRC_014	1	186212367	187251457	1039090	389	0-2 Mb
HYB	TAC_IBRC_014	1	187333122	188924464	1591342	306	0-2 Mb
HYB	TAC_IBRC_014	2	19633802	20974836	1341034	495	0-2 Mb
HYB	TAC_IBRC_014	2	24523325	25738201	1214876	481	0-2 Mb
HYB	TAC_IBRC_014	2	29598206	30737671	1139465	258	0-2 Mb
HYB	TAC_IBRC_014	2	59898368	60905489	1007121	304	0-2 Mb
HYB	TAC_IBRC_014	2	72166640	73175611	1008971	274	0-2 Mb
HYB	TAC_IBRC_014	2	78859179	79946609	1087430	176	0-2 Mb
HYB	TAC_IBRC_014	2	81344550	83456217	2111667	413	2-4 Mb
HYB	TAC_IBRC_014	2	84812917	86495828	1682911	290	0-2 Mb
HYB	TAC_IBRC_014	2	88561876	90275866	1713990	710	0-2 Mb
HYB	TAC_IBRC_014	2	96785227	98073091	1287864	404	0-2 Mb
HYB	TAC_IBRC_014	3	30887436	32717310	1829874	535	0-2 Mb
HYB	TAC_IBRC_014	3	33399574	35570739	2171165	638	2-4 Mb
HYB	TAC_IBRC_014	3	74215492	78914605	4699113	1581	4-8 Mb
HYB	TAC_IBRC_014	3	85390974	89983558	4592584	1524	4-8 Mb
HYB	TAC_IBRC_014	3	91874650	92946475	1071825	268	0-2 Mb
HYB	TAC_IBRC_014	4	10702318	11915349	1213031	186	0-2 Mb
HYB	TAC_IBRC_014	4	26227823	27399712	1171889	364	0-2 Mb
HYB	TAC_IBRC_014	4	45637572	47185375	1547803	291	0-2 Mb
HYB	TAC_IBRC_014	4	48333085	50890966	2557881	500	2-4 Mb
HYB	TAC_IBRC_014	4	50898708	53290636	2391928	366	2-4 Mb
HYB	TAC_IBRC_014	5	29251750	30532691	1280941	561	0-2 Mb
HYB	TAC_IBRC_014	5	30636138	32020615	1384477	484	0-2 Mb
HYB	TAC_IBRC_014	5	35646065	36678754	1032689	311	0-2 Mb
HYB	TAC_IBRC_014	5	37246593	39060724	1814131	353	0-2 Mb
HYB	TAC_IBRC_014	5	40752548	42238997	1486449	389	0-2 Mb
HYB	TAC_IBRC_014	6	43495437	45397730	1902293	508	0-2 Mb
HYB	TAC_IBRC_014	8	35534	4203987	4168453	458	4-8 Mb
HYB	TAC_IBRC_014	8	4219857	6879324	2659467	722	2-4 Mb
HYB	TAC_IBRC_014	8	7945922	9565786	1619864	217	0-2 Mb
HYB	TAC_IBRC_014	8	13152986	14352188	1199202	162	0-2 Mb
HYB	TAC_IBRC_014	8	14691626	15796059	1104433	345	0-2 Mb
HYB	TAC_IBRC_014	8	23725647	25230551	1504904	226	0-2 Mb
HYB	TAC_IBRC_014	9	9647244	10860561	1213317	154	0-2 Mb
HYB	TAC_IBRC_014	11	3058621	6528498	3469877	462	2-4 Mb
HYB	TAC_IBRC_014	11	15344879	16543216	1198337	489	0-2 Mb
HYB	TAC_IBRC_014	12	6358251	8302852	1944601	172	0-2 Mb
HYB	TAC_IBRC_014	12	9275168	10360181	1085013	866	0-2 Mb
HYB	TAC_IBRC_014	13	1164982	2344559	1179577	600	0-2 Mb
HYB	TAC_IBRC_014	13	2347082	4646957	2299875	1042	2-4 Mb
HYB	TAC_IBRC_014	13	8499924	12269968	3770044	1040	2-4 Mb
HYB	TAC_IBRC_014	16	13651509	14873615	1222106	588	0-2 Mb
HYB	TAC_IBRC_014	22	83111	1348961	1265850	161	0-2 Mb
HYB	TAC_IBRC_014	22	1540052	2705932	1165880	158	0-2 Mb
HYB	TAC_IBRC_015	1	5441302	6469612	1028310	288	0-2 Mb
HYB	TAC_IBRC_015	1	11835687	14268086	2432399	739	2-4 Mb
HYB	TAC_IBRC_015	1	18049235	19127421	1078186	252	0-2 Mb
HYB	TAC_IBRC_015	1	47945305	49116412	1171107	188	0-2 Mb
HYB	TAC_IBRC_015	1	54246356	55425541	1179185	317	0-2 Mb
HYB	TAC_IBRC_015	1	72949918	77463130	4513212	182	4-8 Mb
HYB	TAC_IBRC_015	1	77477442	79737683	2260241	647	2-4 Mb
HYB	TAC_IBRC_015	1	94311224	95838043	1526819	296	0-2 Mb
HYB	TAC_IBRC_015	1	165073246	166256307	1183061	439	0-2 Mb
HYB	TAC_IBRC_015	1	177968831	179495216	1526385	385	0-2 Mb
HYB	TAC_IBRC_015	2	2327144	3480595	1153451	513	0-2 Mb
HYB	TAC_IBRC_015	2	22209847	24317157	2107310	370	2-4 Mb
HYB	TAC_IBRC_015	2	55644680	58587076	2942396	1006	2-4 Mb
HYB	TAC_IBRC_015	2	64551933	65806601	1254668	319	0-2 Mb
HYB	TAC_IBRC_015	2	70693651	72122182	1428531	354	0-2 Mb
HYB	TAC_IBRC_015	2	77188228	78200493	1012265	420	0-2 Mb
HYB	TAC_IBRC_015	2	96703254	98215312	1512058	499	0-2 Mb
HYB	TAC_IBRC_015	3	16247309	17931708	1684399	410	0-2 Mb
HYB	TAC_IBRC_015	3	43884027	44928123	1044096	608	0-2 Mb
HYB	TAC_IBRC_015	3	62631459	64064503	1433044	259	0-2 Mb
HYB	TAC_IBRC_015	3	90595050	91787114	1192064	197	0-2 Mb
HYB	TAC_IBRC_015	4	9421849	12527741	3105892	772	2-4 Mb
HYB	TAC_IBRC_015	4	14355040	15513364	1158324	500	0-2 Mb
HYB	TAC_IBRC_015	4	36264741	38110839	1846098	773	0-2 Mb
HYB	TAC_IBRC_015	4	43709870	44875770	1165900	600	0-2 Mb
HYB	TAC_IBRC_015	4	45637572	47185375	1547803	291	0-2 Mb
HYB	TAC_IBRC_015	5	25247169	26315267	1068098	572	0-2 Mb
HYB	TAC_IBRC_015	5	29811056	31236833	1425777	508	0-2 Mb
HYB	TAC_IBRC_015	5	38481524	40675325	2193801	180	2-4 Mb
HYB	TAC_IBRC_015	6	45301434	47473679	2172245	278	2-4 Mb
HYB	TAC_IBRC_015	7	33600540	34913111	1312571	358	0-2 Mb
HYB	TAC_IBRC_015	8	35534	4203987	4168453	458	4-8 Mb
HYB	TAC_IBRC_015	8	4219857	6879324	2659467	722	2-4 Mb
HYB	TAC_IBRC_015	8	7945922	9565786	1619864	217	0-2 Mb
HYB	TAC_IBRC_015	9	9647244	10878258	1231014	158	0-2 Mb
HYB	TAC_IBRC_015	10	13083312	14230236	1146924	235	0-2 Mb
HYB	TAC_IBRC_015	11	9660004	11378172	1718168	1001	0-2 Mb
HYB	TAC_IBRC_015	11	11380194	13423823	2043629	1300	2-4 Mb
HYB	TAC_IBRC_015	13	1117739	2344559	1226820	627	0-2 Mb
HYB	TAC_IBRC_015	13	2347082	4205894	1858812	766	0-2 Mb
HYB	TAC_IBRC_015	13	8121068	11070196	2949128	1060	2-4 Mb
HYB	TAC_IBRC_015	15	2807391	4694972	1887581	1282	0-2 Mb
HYB	TAC_IBRC_015	17	3013379	4052274	1038895	445	0-2 Mb
HYB	TAC_IBRC_015	19	8270490	9631171	1360681	638	0-2 Mb
HYB	TAC_IBRC_016	1	13074012	14161586	1087574	356	0-2 Mb
HYB	TAC_IBRC_016	1	47945305	49156925	1211620	204	0-2 Mb
HYB	TAC_IBRC_016	1	77477442	79737683	2260241	647	2-4 Mb
HYB	TAC_IBRC_016	1	97184867	98880882	1696015	428	0-2 Mb
HYB	TAC_IBRC_016	1	98931838	100121153	1189315	389	0-2 Mb
HYB	TAC_IBRC_016	1	118711985	119958954	1246969	432	0-2 Mb
HYB	TAC_IBRC_016	1	138870364	139983304	1112940	206	0-2 Mb
HYB	TAC_IBRC_016	1	173106954	176012666	2905712	499	2-4 Mb
HYB	TAC_IBRC_016	1	176673935	180630075	3956140	846	2-4 Mb
HYB	TAC_IBRC_016	1	180811068	182205988	1394920	496	0-2 Mb
HYB	TAC_IBRC_016	2	24511101	25738201	1227100	482	0-2 Mb
HYB	TAC_IBRC_016	2	59757358	60905489	1148131	389	0-2 Mb
HYB	TAC_IBRC_016	2	70769852	73206329	2436477	637	2-4 Mb
HYB	TAC_IBRC_016	2	75302001	76460725	1158724	363	0-2 Mb
HYB	TAC_IBRC_016	2	96703254	98108233	1404979	455	0-2 Mb
HYB	TAC_IBRC_016	2	108249914	109657604	1407690	573	0-2 Mb
HYB	TAC_IBRC_016	3	38707556	40212430	1504874	634	0-2 Mb
HYB	TAC_IBRC_016	3	83437740	84862943	1425203	461	0-2 Mb
HYB	TAC_IBRC_016	4	10702318	12405285	1702967	467	0-2 Mb
HYB	TAC_IBRC_016	4	12407225	13517994	1110769	288	0-2 Mb
HYB	TAC_IBRC_016	4	30951036	32259164	1308128	496	0-2 Mb
HYB	TAC_IBRC_016	4	36548422	37592891	1044469	457	0-2 Mb
HYB	TAC_IBRC_016	5	4313872	6229512	1915640	703	0-2 Mb
HYB	TAC_IBRC_016	5	6233031	7790974	1557943	469	0-2 Mb
HYB	TAC_IBRC_016	5	7803942	10243813	2439871	527	2-4 Mb
HYB	TAC_IBRC_016	5	36928916	38083215	1154299	291	0-2 Mb
HYB	TAC_IBRC_016	8	35534	3564550	3529016	274	2-4 Mb
HYB	TAC_IBRC_016	8	4219857	5352001	1132144	276	0-2 Mb
HYB	TAC_IBRC_016	8	5358593	6879324	1520731	445	0-2 Mb
HYB	TAC_IBRC_016	8	7945922	9565786	1619864	217	0-2 Mb
HYB	TAC_IBRC_016	10	7839524	9863120	2023596	597	2-4 Mb
HYB	TAC_IBRC_016	10	9957424	11136792	1179368	260	0-2 Mb
HYB	TAC_IBRC_016	11	1739408	5322016	3582608	340	2-4 Mb
HYB	TAC_IBRC_016	13	1117739	2344559	1226820	627	0-2 Mb
HYB	TAC_IBRC_016	13	8357482	12280912	3923430	1111	2-4 Mb
HYB	TAC_IBRC_016	13	16652099	17736046	1083947	466	0-2 Mb
HYB	TAC_IBRC_016	16	1946477	3422158	1475681	825	0-2 Mb
HYB	TAC_IBRC_016	19	34288	1351680	1317392	187	0-2 Mb
HYB	TAC_IBRC_016	22	39598	2725721	2686123	377	2-4 Mb
HYB	TAC_IBRC_017	1	24325593	25921428	1595835	555	0-2 Mb
HYB	TAC_IBRC_017	1	38343924	39430210	1086286	353	0-2 Mb
HYB	TAC_IBRC_017	1	39610006	40908000	1297994	359	0-2 Mb
HYB	TAC_IBRC_017	1	59199115	60201263	1002148	220	0-2 Mb
HYB	TAC_IBRC_017	1	78512651	79889864	1377213	394	0-2 Mb
HYB	TAC_IBRC_017	1	92373801	93808556	1434755	532	0-2 Mb
HYB	TAC_IBRC_017	1	94932550	100107477	5174927	1135	4-8 Mb
HYB	TAC_IBRC_017	1	118148600	119195250	1046650	485	0-2 Mb
HYB	TAC_IBRC_017	1	122835588	123940270	1104682	339	0-2 Mb
HYB	TAC_IBRC_017	1	135863917	136876432	1012515	220	0-2 Mb
HYB	TAC_IBRC_017	1	138691132	140330999	1639867	321	0-2 Mb
HYB	TAC_IBRC_017	1	165168512	166286987	1118475	404	0-2 Mb
HYB	TAC_IBRC_017	1	174095985	176067326	1971341	232	0-2 Mb
HYB	TAC_IBRC_017	1	176167949	178174839	2006890	408	2-4 Mb
HYB	TAC_IBRC_017	1	181008070	182295797	1287727	466	0-2 Mb
HYB	TAC_IBRC_017	1	183992210	185328146	1335936	415	0-2 Mb
HYB	TAC_IBRC_017	2	22209847	25738201	3528354	883	2-4 Mb
HYB	TAC_IBRC_017	2	29831464	30982157	1150693	199	0-2 Mb
HYB	TAC_IBRC_017	2	50857936	52470359	1612423	412	0-2 Mb
HYB	TAC_IBRC_017	2	70769852	72122182	1352330	347	0-2 Mb
HYB	TAC_IBRC_017	2	84689192	86645050	1955858	340	0-2 Mb
HYB	TAC_IBRC_017	2	96744719	98221506	1476787	480	0-2 Mb
HYB	TAC_IBRC_017	3	15313550	16373550	1060000	262	0-2 Mb
HYB	TAC_IBRC_017	3	27810386	29876873	2066487	802	2-4 Mb
HYB	TAC_IBRC_017	3	34416758	35570739	1153981	284	0-2 Mb
HYB	TAC_IBRC_017	3	56088332	57326942	1238610	469	0-2 Mb
HYB	TAC_IBRC_017	3	62637349	64771154	2133805	527	2-4 Mb
HYB	TAC_IBRC_017	3	74438650	76638027	2199377	701	2-4 Mb
HYB	TAC_IBRC_017	3	85401736	86730384	1328648	165	0-2 Mb
HYB	TAC_IBRC_017	3	88438187	89983558	1545371	532	0-2 Mb
HYB	TAC_IBRC_017	3	91874650	92950963	1076313	272	0-2 Mb
HYB	TAC_IBRC_017	4	126030	3542336	3416306	637	2-4 Mb
HYB	TAC_IBRC_017	4	12099751	13417433	1317682	444	0-2 Mb
HYB	TAC_IBRC_017	4	23819245	26031204	2211959	242	2-4 Mb
HYB	TAC_IBRC_017	4	26037978	27399712	1361734	410	0-2 Mb
HYB	TAC_IBRC_017	4	31128905	32259164	1130259	393	0-2 Mb
HYB	TAC_IBRC_017	4	41861973	43074873	1212900	317	0-2 Mb
HYB	TAC_IBRC_017	4	45637572	47185375	1547803	291	0-2 Mb
HYB	TAC_IBRC_017	4	48333085	50890966	2557881	500	2-4 Mb
HYB	TAC_IBRC_017	4	50898708	53290636	2391928	366	2-4 Mb
HYB	TAC_IBRC_017	5	37246593	38481524	1234931	339	0-2 Mb
HYB	TAC_IBRC_017	5	40229811	42125320	1895509	359	0-2 Mb
HYB	TAC_IBRC_017	6	4083890	5110560	1026670	220	0-2 Mb
HYB	TAC_IBRC_017	6	17002984	18836650	1833666	286	0-2 Mb
HYB	TAC_IBRC_017	6	21195544	22494782	1299238	355	0-2 Mb
HYB	TAC_IBRC_017	6	28240296	29886725	1646429	401	0-2 Mb
HYB	TAC_IBRC_017	6	45581188	49022027	3440839	211	2-4 Mb
HYB	TAC_IBRC_017	7	18367482	20619097	2251615	170	2-4 Mb
HYB	TAC_IBRC_017	8	35534	4203987	4168453	458	4-8 Mb
HYB	TAC_IBRC_017	8	4219857	5916410	1696553	434	0-2 Mb
HYB	TAC_IBRC_017	8	12024332	14982171	2957839	532	2-4 Mb
HYB	TAC_IBRC_017	8	23670733	25246814	1576081	253	0-2 Mb
HYB	TAC_IBRC_017	9	5706847	7036596	1329749	196	0-2 Mb
HYB	TAC_IBRC_017	10	188505	2289209	2100704	402	2-4 Mb
HYB	TAC_IBRC_017	10	12388279	15052993	2664714	501	2-4 Mb
HYB	TAC_IBRC_017	11	1715669	2964289	1248620	226	0-2 Mb
HYB	TAC_IBRC_017	11	5058170	6210132	1151962	268	0-2 Mb
HYB	TAC_IBRC_017	12	3409271	5997914	2588643	1051	2-4 Mb
HYB	TAC_IBRC_017	13	942859	2344559	1401700	727	0-2 Mb
HYB	TAC_IBRC_017	13	3951012	5444439	1493427	869	0-2 Mb
HYB	TAC_IBRC_017	13	6014762	7085453	1070691	422	0-2 Mb
HYB	TAC_IBRC_017	13	10202312	12269968	2067656	405	2-4 Mb
HYB	TAC_IBRC_017	19	7768663	9470706	1702043	766	0-2 Mb
HYB	TAC_IBRC_017	20	3358	1069513	1066155	156	0-2 Mb
HYB	TAC_IBRC_017	22	83111	1348961	1265850	161	0-2 Mb
HYB	TAC_IBRC_017	22	1540052	2705932	1165880	158	0-2 Mb
HYB	TAC_IBRC_018	1	31403590	32409848	1006258	482	0-2 Mb
HYB	TAC_IBRC_018	1	54246356	55425541	1179185	317	0-2 Mb
HYB	TAC_IBRC_018	1	56974408	58208776	1234368	243	0-2 Mb
HYB	TAC_IBRC_018	1	59507409	60931243	1423834	350	0-2 Mb
HYB	TAC_IBRC_018	1	67436795	68536643	1099848	161	0-2 Mb
HYB	TAC_IBRC_018	1	68556605	70406301	1849696	256	0-2 Mb
HYB	TAC_IBRC_018	1	77477442	79397837	1920395	574	0-2 Mb
HYB	TAC_IBRC_018	1	90849749	92366144	1516395	546	0-2 Mb
HYB	TAC_IBRC_018	1	96676984	98880882	2203898	470	2-4 Mb
HYB	TAC_IBRC_018	2	19583041	20955023	1371982	508	0-2 Mb
HYB	TAC_IBRC_018	2	22356795	24287979	1931184	305	0-2 Mb
HYB	TAC_IBRC_018	2	24523325	25738201	1214876	481	0-2 Mb
HYB	TAC_IBRC_018	2	35700598	37207163	1506565	804	0-2 Mb
HYB	TAC_IBRC_018	2	47270983	49658878	2387895	1257	2-4 Mb
HYB	TAC_IBRC_018	2	71106507	72964794	1858287	455	0-2 Mb
HYB	TAC_IBRC_018	3	23372017	24694919	1322902	329	0-2 Mb
HYB	TAC_IBRC_018	3	34489985	35570739	1080754	278	0-2 Mb
HYB	TAC_IBRC_018	3	38843272	40063957	1220685	484	0-2 Mb
HYB	TAC_IBRC_018	3	50890699	52163558	1272859	412	0-2 Mb
HYB	TAC_IBRC_018	4	11221220	13341406	2120186	672	2-4 Mb
HYB	TAC_IBRC_018	4	48508445	50877889	2369444	454	2-4 Mb
HYB	TAC_IBRC_018	4	50898708	52046825	1148117	215	0-2 Mb
HYB	TAC_IBRC_018	5	38481524	40675325	2193801	180	2-4 Mb
HYB	TAC_IBRC_018	5	45382978	46425178	1042200	435	0-2 Mb
HYB	TAC_IBRC_018	6	10589679	12082929	1493250	493	0-2 Mb
HYB	TAC_IBRC_018	6	23525015	26293340	2768325	549	2-4 Mb
HYB	TAC_IBRC_018	7	25535699	26943506	1407807	193	0-2 Mb
HYB	TAC_IBRC_018	8	5783521	6879324	1095803	325	0-2 Mb
HYB	TAC_IBRC_018	8	7945922	9565786	1619864	217	0-2 Mb
HYB	TAC_IBRC_018	8	11087681	14982171	3894490	769	2-4 Mb
HYB	TAC_IBRC_018	10	6491728	7725820	1234092	352	0-2 Mb
HYB	TAC_IBRC_018	10	9866398	11276232	1409834	324	0-2 Mb
HYB	TAC_IBRC_018	11	1739408	5856916	4117508	435	4-8 Mb
HYB	TAC_IBRC_018	11	6258924	8216428	1957504	1276	0-2 Mb
HYB	TAC_IBRC_018	11	8604845	9798912	1194067	951	0-2 Mb
HYB	TAC_IBRC_018	13	2365308	4205894	1840586	759	0-2 Mb
HYB	TAC_IBRC_018	14	4851194	5869340	1018146	825	0-2 Mb
HYB	TAC_IBRC_018	15	5156808	6327816	1171008	956	0-2 Mb
HYB	TAC_IBRC_018	15	6423535	7712420	1288885	1041	0-2 Mb
HYB	TAC_IBRC_018	19	34288	1351680	1317392	187	0-2 Mb
HYB	TAC_IBRC_018	20	3358	1323233	1319875	221	0-2 Mb
HYB	TAC_IBRC_018	22	358437	2725721	2367284	353	2-4 Mb
HYB	TAC_IBRC_018	22	3805091	5328031	1522940	252	0-2 Mb
HYB	TAC_IBRC_019	1	10872453	11963736	1091283	418	0-2 Mb
HYB	TAC_IBRC_019	1	13834172	15241979	1407807	340	0-2 Mb
HYB	TAC_IBRC_019	1	15881436	18099695	2218259	781	2-4 Mb
HYB	TAC_IBRC_019	1	47945305	49138265	1192960	195	0-2 Mb
HYB	TAC_IBRC_019	1	50827961	51841868	1013907	513	0-2 Mb
HYB	TAC_IBRC_019	1	92786738	94179670	1392932	501	0-2 Mb
HYB	TAC_IBRC_019	1	94454173	96326261	1872088	339	0-2 Mb
HYB	TAC_IBRC_019	1	135863917	136957630	1093713	251	0-2 Mb
HYB	TAC_IBRC_019	1	138184841	140406462	2221621	569	2-4 Mb
HYB	TAC_IBRC_019	1	157909137	159593137	1684000	439	0-2 Mb
HYB	TAC_IBRC_019	1	176167949	178710928	2542979	549	2-4 Mb
HYB	TAC_IBRC_019	2	26710866	28466128	1755262	792	0-2 Mb
HYB	TAC_IBRC_019	2	42944020	43951000	1006980	439	0-2 Mb
HYB	TAC_IBRC_019	2	45675977	49673459	3997482	1836	2-4 Mb
HYB	TAC_IBRC_019	2	56596295	59254867	2658572	733	2-4 Mb
HYB	TAC_IBRC_019	2	61603594	62761429	1157835	524	0-2 Mb
HYB	TAC_IBRC_019	2	71874117	72964794	1090677	321	0-2 Mb
HYB	TAC_IBRC_019	2	79844392	81305446	1461054	331	0-2 Mb
HYB	TAC_IBRC_019	2	84689192	86538175	1848983	311	0-2 Mb
HYB	TAC_IBRC_019	2	90899913	92398789	1498876	616	0-2 Mb
HYB	TAC_IBRC_019	2	96945236	98216885	1271649	408	0-2 Mb
HYB	TAC_IBRC_019	3	4546716	5652900	1106184	494	0-2 Mb
HYB	TAC_IBRC_019	3	33846412	36144881	2298469	655	2-4 Mb
HYB	TAC_IBRC_019	3	60868215	61892499	1024284	512	0-2 Mb
HYB	TAC_IBRC_019	3	67338029	68619075	1281046	213	0-2 Mb
HYB	TAC_IBRC_019	3	90595050	91787114	1192064	197	0-2 Mb
HYB	TAC_IBRC_019	4	9392003	10922186	1530183	293	0-2 Mb
HYB	TAC_IBRC_019	4	25573128	26833984	1260856	371	0-2 Mb
HYB	TAC_IBRC_019	4	31090593	32091079	1000486	333	0-2 Mb
HYB	TAC_IBRC_019	4	42158513	43485089	1326576	256	0-2 Mb
HYB	TAC_IBRC_019	5	4523297	5843467	1320170	408	0-2 Mb
HYB	TAC_IBRC_019	5	6294039	7790974	1496935	454	0-2 Mb
HYB	TAC_IBRC_019	5	7803942	10243813	2439871	527	2-4 Mb
HYB	TAC_IBRC_019	5	13468759	15323238	1854479	562	0-2 Mb
HYB	TAC_IBRC_019	5	20114772	21130810	1016038	530	0-2 Mb
HYB	TAC_IBRC_019	5	37322731	39060724	1737993	325	0-2 Mb
HYB	TAC_IBRC_019	5	40752548	42238997	1486449	389	0-2 Mb
HYB	TAC_IBRC_019	6	17255446	18793410	1537964	236	0-2 Mb
HYB	TAC_IBRC_019	6	45581188	47473679	1892491	202	0-2 Mb
HYB	TAC_IBRC_019	7	25010931	26775922	1764991	275	0-2 Mb
HYB	TAC_IBRC_019	8	4369655	6677590	2307935	634	2-4 Mb
HYB	TAC_IBRC_019	8	7945922	9565786	1619864	217	0-2 Mb
HYB	TAC_IBRC_019	8	13152986	14570401	1417415	182	0-2 Mb
HYB	TAC_IBRC_019	13	10117753	12269968	2152215	440	2-4 Mb
HYB	TAC_IBRC_019	20	3358	1069513	1066155	156	0-2 Mb
HYB	TAC_IBRC_019	22	42574	2705932	2663358	375	2-4 Mb
HYB	TAC_IBRC_019	22	3805091	5328031	1522940	252	0-2 Mb
HYB	TAC_IBRC_019	22	7505204	8701223	1196019	402	0-2 Mb
HYB	TAC_IBRC_020	1	47941725	49138265	1196540	196	0-2 Mb
HYB	TAC_IBRC_020	1	67285694	68449941	1164247	159	0-2 Mb
HYB	TAC_IBRC_020	1	83985169	85361034	1375865	477	0-2 Mb
HYB	TAC_IBRC_020	1	165073246	166286987	1213741	452	0-2 Mb
HYB	TAC_IBRC_020	1	174095985	176440564	2344579	263	2-4 Mb
HYB	TAC_IBRC_020	1	176556919	178174839	1617920	347	0-2 Mb
HYB	TAC_IBRC_020	1	181111114	182205988	1094874	427	0-2 Mb
HYB	TAC_IBRC_020	2	2327144	3479549	1152405	512	0-2 Mb
HYB	TAC_IBRC_020	2	22209847	24317157	2107310	370	2-4 Mb
HYB	TAC_IBRC_020	2	30595884	31698123	1102239	312	0-2 Mb
HYB	TAC_IBRC_020	2	35739773	37207163	1467390	784	0-2 Mb
HYB	TAC_IBRC_020	2	54100786	55350403	1249617	180	0-2 Mb
HYB	TAC_IBRC_020	2	55644680	56997617	1352937	552	0-2 Mb
HYB	TAC_IBRC_020	2	57887497	59254867	1367370	249	0-2 Mb
HYB	TAC_IBRC_020	2	75537966	76580966	1043000	342	0-2 Mb
HYB	TAC_IBRC_020	2	77056357	78135695	1079338	457	0-2 Mb
HYB	TAC_IBRC_020	2	78446808	80150343	1703535	329	0-2 Mb
HYB	TAC_IBRC_020	2	84812917	86495828	1682911	290	0-2 Mb
HYB	TAC_IBRC_020	2	96785227	98073091	1287864	404	0-2 Mb
HYB	TAC_IBRC_020	3	41053845	42176011	1122166	336	0-2 Mb
HYB	TAC_IBRC_020	3	74503556	75954354	1450798	448	0-2 Mb
HYB	TAC_IBRC_020	3	88968665	90326394	1357729	377	0-2 Mb
HYB	TAC_IBRC_020	3	90453567	91787114	1333547	199	0-2 Mb
HYB	TAC_IBRC_020	4	164102	2247732	2083630	590	2-4 Mb
HYB	TAC_IBRC_020	4	22494709	23960145	1465436	475	0-2 Mb
HYB	TAC_IBRC_020	4	37568061	38910369	1342308	469	0-2 Mb
HYB	TAC_IBRC_020	4	41509866	42685808	1175942	289	0-2 Mb
HYB	TAC_IBRC_020	4	43709870	44875770	1165900	600	0-2 Mb
HYB	TAC_IBRC_020	4	45637572	47185375	1547803	291	0-2 Mb
HYB	TAC_IBRC_020	4	48333085	50890966	2557881	500	2-4 Mb
HYB	TAC_IBRC_020	5	30400939	32016661	1615722	569	0-2 Mb
HYB	TAC_IBRC_020	5	35646065	37227475	1581410	521	0-2 Mb
HYB	TAC_IBRC_020	5	40425299	42884955	2459656	642	2-4 Mb
HYB	TAC_IBRC_020	6	3806891	4816530	1009639	155	0-2 Mb
HYB	TAC_IBRC_020	6	15083315	16443677	1360362	394	0-2 Mb
HYB	TAC_IBRC_020	6	17330071	18836650	1506579	229	0-2 Mb
HYB	TAC_IBRC_020	8	35534	4203987	4168453	458	4-8 Mb
HYB	TAC_IBRC_020	8	4219857	5277148	1057291	258	0-2 Mb
HYB	TAC_IBRC_020	8	5280468	6879324	1598856	463	0-2 Mb
HYB	TAC_IBRC_020	8	7945922	9565786	1619864	217	0-2 Mb
HYB	TAC_IBRC_020	8	17085377	18772065	1686688	418	0-2 Mb
HYB	TAC_IBRC_020	9	5239014	7780931	2541917	493	2-4 Mb
HYB	TAC_IBRC_020	9	14578312	15967731	1389419	264	0-2 Mb
HYB	TAC_IBRC_020	13	3283149	5165224	1882075	943	0-2 Mb
HYB	TAC_IBRC_020	13	10117753	12280912	2163159	445	2-4 Mb
HYB	TAC_IBRC_020	16	3954116	5036895	1082779	594	0-2 Mb
HYB	TAC_IBRC_020	22	999	2725721	2724722	382	2-4 Mb
HYB	TAC_IBRC_020	22	3290223	4441435	1151212	276	0-2 Mb
HYB	TAC_IBRC_020	23	4170022	5507067	1337045	405	0-2 Mb
HYB	TAC_IBRC_021	1	13033552	14268086	1234534	402	0-2 Mb
HYB	TAC_IBRC_021	1	16675376	18124397	1449021	592	0-2 Mb
HYB	TAC_IBRC_021	1	18342202	19597495	1255293	344	0-2 Mb
HYB	TAC_IBRC_021	1	47941725	49138265	1196540	196	0-2 Mb
HYB	TAC_IBRC_021	1	57600090	59475748	1875658	351	0-2 Mb
HYB	TAC_IBRC_021	1	85911335	87170458	1259123	478	0-2 Mb
HYB	TAC_IBRC_021	1	138487264	140353690	1866426	435	0-2 Mb
HYB	TAC_IBRC_021	1	151754577	153374802	1620225	397	0-2 Mb
HYB	TAC_IBRC_021	1	155474957	157314926	1839969	826	0-2 Mb
HYB	TAC_IBRC_021	1	158420823	159593137	1172314	229	0-2 Mb
HYB	TAC_IBRC_021	1	174329744	175955436	1625692	165	0-2 Mb
HYB	TAC_IBRC_021	1	176167949	177754340	1586391	355	0-2 Mb
HYB	TAC_IBRC_021	1	180811068	182205988	1394920	496	0-2 Mb
HYB	TAC_IBRC_021	1	187244673	188924464	1679791	337	0-2 Mb
HYB	TAC_IBRC_021	2	22209847	25490831	3280984	728	2-4 Mb
HYB	TAC_IBRC_021	2	37210325	38419103	1208778	665	0-2 Mb
HYB	TAC_IBRC_021	2	76861177	78200493	1339316	561	0-2 Mb
HYB	TAC_IBRC_021	2	96523226	98221506	1698280	601	0-2 Mb
HYB	TAC_IBRC_021	3	15313550	16355479	1041929	254	0-2 Mb
HYB	TAC_IBRC_021	3	65460847	67340788	1879941	650	0-2 Mb
HYB	TAC_IBRC_021	3	89503013	91059407	1556394	222	0-2 Mb
HYB	TAC_IBRC_021	4	31128905	32259164	1130259	393	0-2 Mb
HYB	TAC_IBRC_021	4	34109232	35164900	1055668	278	0-2 Mb
HYB	TAC_IBRC_021	4	36264741	37313691	1048950	420	0-2 Mb
HYB	TAC_IBRC_021	4	37319650	38910369	1590719	574	0-2 Mb
HYB	TAC_IBRC_021	4	41509866	42685808	1175942	289	0-2 Mb
HYB	TAC_IBRC_021	4	48333085	50890966	2557881	500	2-4 Mb
HYB	TAC_IBRC_021	4	50898708	51964553	1065845	182	0-2 Mb
HYB	TAC_IBRC_021	5	4523297	5843467	1320170	408	0-2 Mb
HYB	TAC_IBRC_021	5	6266095	7431361	1165266	351	0-2 Mb
HYB	TAC_IBRC_021	5	7803942	10243813	2439871	527	2-4 Mb
HYB	TAC_IBRC_021	5	40752548	42125320	1372772	331	0-2 Mb
HYB	TAC_IBRC_021	6	10806524	12428960	1622436	524	0-2 Mb
HYB	TAC_IBRC_021	6	17412375	18912243	1499868	244	0-2 Mb
HYB	TAC_IBRC_021	6	43436727	44492977	1056250	280	0-2 Mb
HYB	TAC_IBRC_021	7	33600540	35084560	1484020	408	0-2 Mb
HYB	TAC_IBRC_021	8	7945922	9565786	1619864	217	0-2 Mb
HYB	TAC_IBRC_021	8	12505330	14982171	2476841	466	2-4 Mb
HYB	TAC_IBRC_021	8	23670733	25133177	1462444	215	0-2 Mb
HYB	TAC_IBRC_021	9	9154347	10878258	1723911	298	0-2 Mb
HYB	TAC_IBRC_021	10	188505	1230314	1041809	166	0-2 Mb
HYB	TAC_IBRC_021	10	1237551	2316257	1078706	240	0-2 Mb
HYB	TAC_IBRC_021	10	7530677	9863120	2332443	703	2-4 Mb
HYB	TAC_IBRC_021	11	1715669	6030973	4315304	503	4-8 Mb
HYB	TAC_IBRC_021	11	7705545	9397287	1691742	1290	0-2 Mb
HYB	TAC_IBRC_021	11	10367119	11741567	1374448	599	0-2 Mb
HYB	TAC_IBRC_021	13	3283149	4503220	1220071	531	0-2 Mb
HYB	TAC_IBRC_021	15	425720	2443087	2017367	852	2-4 Mb
HYB	TAC_IBRC_021	16	1904475	3422158	1517683	832	0-2 Mb
HYB	TAC_IBRC_021	19	34288	1351680	1317392	187	0-2 Mb
HYB	TAC_IBRC_021	22	1540052	2767632	1227580	187	0-2 Mb
HYB	TAC_IBRC_021	22	3290223	5230115	1939892	418	0-2 Mb
HYB	TAC_IBRC_021	22	7891643	9588420	1696777	617	0-2 Mb
HYB	TAC_IBRC_022	1	47947619	49138265	1190646	194	0-2 Mb
HYB	TAC_IBRC_022	1	78607067	79737683	1130616	319	0-2 Mb
HYB	TAC_IBRC_022	1	94392321	98880882	4488561	929	4-8 Mb
HYB	TAC_IBRC_022	1	140627245	142165405	1538160	702	0-2 Mb
HYB	TAC_IBRC_022	1	174289995	176067326	1777331	199	0-2 Mb
HYB	TAC_IBRC_022	1	176752961	178055606	1302645	286	0-2 Mb
HYB	TAC_IBRC_022	1	181008070	182205988	1197918	438	0-2 Mb
HYB	TAC_IBRC_022	2	790811	3479549	2688738	1280	2-4 Mb
HYB	TAC_IBRC_022	2	10659083	12452341	1793258	625	0-2 Mb
HYB	TAC_IBRC_022	2	22209847	24229787	2019940	338	2-4 Mb
HYB	TAC_IBRC_022	2	29831464	31131347	1299883	225	0-2 Mb
HYB	TAC_IBRC_022	2	33263349	34314341	1050992	223	0-2 Mb
HYB	TAC_IBRC_022	2	64551933	65981674	1429741	386	0-2 Mb
HYB	TAC_IBRC_022	2	87773075	90166027	2392952	1064	2-4 Mb
HYB	TAC_IBRC_022	3	15313550	17931708	2618158	652	2-4 Mb
HYB	TAC_IBRC_022	3	32975456	34330676	1355220	468	0-2 Mb
HYB	TAC_IBRC_022	4	7442746	8935441	1492695	593	0-2 Mb
HYB	TAC_IBRC_022	4	31128905	32259164	1130259	393	0-2 Mb
HYB	TAC_IBRC_022	4	35167791	36203986	1036195	363	0-2 Mb
HYB	TAC_IBRC_022	4	36264741	38718173	2453432	923	2-4 Mb
HYB	TAC_IBRC_022	4	48333085	50890966	2557881	500	2-4 Mb
HYB	TAC_IBRC_022	5	4523297	5843467	1320170	408	0-2 Mb
HYB	TAC_IBRC_022	5	6233031	7790974	1557943	469	0-2 Mb
HYB	TAC_IBRC_022	5	7803942	10347613	2543671	566	2-4 Mb
HYB	TAC_IBRC_022	5	12952144	14431846	1479702	417	0-2 Mb
HYB	TAC_IBRC_022	5	42331736	44996683	2664947	917	2-4 Mb
HYB	TAC_IBRC_022	6	10806524	12428960	1622436	524	0-2 Mb
HYB	TAC_IBRC_022	8	35534	4203987	4168453	458	4-8 Mb
HYB	TAC_IBRC_022	8	4219857	5308369	1088512	268	0-2 Mb
HYB	TAC_IBRC_022	8	9934834	11790230	1855396	413	0-2 Mb
HYB	TAC_IBRC_022	8	23640741	24767243	1126502	162	0-2 Mb
HYB	TAC_IBRC_022	10	8530140	9752362	1222222	338	0-2 Mb
HYB	TAC_IBRC_022	11	1739408	5322016	3582608	340	2-4 Mb
HYB	TAC_IBRC_022	12	3658347	4935502	1277155	459	0-2 Mb
HYB	TAC_IBRC_022	13	8772798	10721718	1948920	679	0-2 Mb
HYB	TAC_IBRC_022	19	34288	1351680	1317392	187	0-2 Mb
HYB	TAC_IBRC_022	20	180842	1325224	1144382	189	0-2 Mb
HYB	TAC_IBRC_023	1	39062439	40675986	1613547	484	0-2 Mb
HYB	TAC_IBRC_023	1	47941725	49109803	1168078	186	0-2 Mb
HYB	TAC_IBRC_023	1	67601273	69640582	2039309	336	2-4 Mb
HYB	TAC_IBRC_023	1	69670479	71524852	1854373	155	0-2 Mb
HYB	TAC_IBRC_023	1	77477442	79199136	1721694	508	0-2 Mb
HYB	TAC_IBRC_023	1	81861722	83359141	1497419	515	0-2 Mb
HYB	TAC_IBRC_023	1	83808983	84852273	1043290	218	0-2 Mb
HYB	TAC_IBRC_023	1	98931838	100121153	1189315	389	0-2 Mb
HYB	TAC_IBRC_023	1	135863917	136867987	1004070	217	0-2 Mb
HYB	TAC_IBRC_023	1	180811068	182205988	1394920	496	0-2 Mb
HYB	TAC_IBRC_023	1	187759584	189098429	1338845	235	0-2 Mb
HYB	TAC_IBRC_023	2	20389225	22205125	1815900	649	0-2 Mb
HYB	TAC_IBRC_023	2	22209847	24317157	2107310	370	2-4 Mb
HYB	TAC_IBRC_023	2	47157739	48524095	1366356	710	0-2 Mb
HYB	TAC_IBRC_023	2	48532751	49658878	1126127	607	0-2 Mb
HYB	TAC_IBRC_023	2	71874117	72964794	1090677	321	0-2 Mb
HYB	TAC_IBRC_023	2	78563650	79946609	1382959	277	0-2 Mb
HYB	TAC_IBRC_023	2	87077813	88453462	1375649	565	0-2 Mb
HYB	TAC_IBRC_023	3	22564744	24451014	1886270	341	0-2 Mb
HYB	TAC_IBRC_023	3	59821154	60838194	1017040	401	0-2 Mb
HYB	TAC_IBRC_023	3	83464367	84862943	1398576	457	0-2 Mb
HYB	TAC_IBRC_023	4	460302	1727959	1267657	416	0-2 Mb
HYB	TAC_IBRC_023	4	31165443	32408749	1243306	468	0-2 Mb
HYB	TAC_IBRC_023	4	37628068	38727107	1099039	372	0-2 Mb
HYB	TAC_IBRC_023	4	41848144	43074873	1226729	321	0-2 Mb
HYB	TAC_IBRC_023	4	45637572	47185375	1547803	291	0-2 Mb
HYB	TAC_IBRC_023	4	48333085	50890966	2557881	500	2-4 Mb
HYB	TAC_IBRC_023	4	50898708	52199866	1301158	254	0-2 Mb
HYB	TAC_IBRC_023	5	36928916	38410226	1481310	412	0-2 Mb
HYB	TAC_IBRC_023	5	39301662	42706684	3405022	709	2-4 Mb
HYB	TAC_IBRC_023	7	33594945	34615789	1020844	265	0-2 Mb
HYB	TAC_IBRC_023	8	35534	4203987	4168453	458	4-8 Mb
HYB	TAC_IBRC_023	8	4219857	5916410	1696553	434	0-2 Mb
HYB	TAC_IBRC_023	8	7945922	9342515	1396593	167	0-2 Mb
HYB	TAC_IBRC_023	8	11087681	12487764	1400083	302	0-2 Mb
HYB	TAC_IBRC_023	10	9866398	11829834	1963436	446	0-2 Mb
HYB	TAC_IBRC_023	11	1739408	5322016	3582608	340	2-4 Mb
HYB	TAC_IBRC_023	13	9065631	12280912	3215281	875	2-4 Mb
HYB	TAC_IBRC_023	19	8365385	9857109	1491724	740	0-2 Mb
HYB	TAC_IBRC_023	20	3358	1069513	1066155	156	0-2 Mb
HYB	TAC_IBRC_023	22	1540052	2855099	1315047	239	0-2 Mb
HYB	TAC_IBRC_024	1	30187423	31254396	1066973	489	0-2 Mb
HYB	TAC_IBRC_024	1	65167864	66598347	1430483	481	0-2 Mb
HYB	TAC_IBRC_024	1	77477442	79851464	2374022	678	2-4 Mb
HYB	TAC_IBRC_024	1	98723266	99812671	1089405	376	0-2 Mb
HYB	TAC_IBRC_024	1	133677832	135022106	1344274	501	0-2 Mb
HYB	TAC_IBRC_024	1	173729800	175955436	2225636	328	2-4 Mb
HYB	TAC_IBRC_024	1	176519001	177587487	1068486	294	0-2 Mb
HYB	TAC_IBRC_024	1	181008070	182205988	1197918	438	0-2 Mb
HYB	TAC_IBRC_024	1	183955113	185238356	1283243	363	0-2 Mb
HYB	TAC_IBRC_024	1	186165442	187540014	1374572	495	0-2 Mb
HYB	TAC_IBRC_024	2	22356795	24939217	2582422	455	2-4 Mb
HYB	TAC_IBRC_024	2	29265156	30737671	1472515	395	0-2 Mb
HYB	TAC_IBRC_024	2	47157739	49279454	2121715	1122	2-4 Mb
HYB	TAC_IBRC_024	2	56596295	59254867	2658572	733	2-4 Mb
HYB	TAC_IBRC_024	2	61603594	62715950	1112356	507	0-2 Mb
HYB	TAC_IBRC_024	2	70769852	72964794	2194942	575	2-4 Mb
HYB	TAC_IBRC_024	2	84812917	86203360	1390443	198	0-2 Mb
HYB	TAC_IBRC_024	2	107458562	108741929	1283367	296	0-2 Mb
HYB	TAC_IBRC_024	3	22033157	24197680	2164523	448	2-4 Mb
HYB	TAC_IBRC_024	3	25482499	27019309	1536810	315	0-2 Mb
HYB	TAC_IBRC_024	3	34103015	35570739	1467724	314	0-2 Mb
HYB	TAC_IBRC_024	3	81166665	82701257	1534592	652	0-2 Mb
HYB	TAC_IBRC_024	3	86610949	88244263	1633314	731	0-2 Mb
HYB	TAC_IBRC_024	3	89156003	90326394	1170391	272	0-2 Mb
HYB	TAC_IBRC_024	4	7863754	8935441	1071687	402	0-2 Mb
HYB	TAC_IBRC_024	4	11221220	12903746	1682526	526	0-2 Mb
HYB	TAC_IBRC_024	4	22517738	24544221	2026483	475	2-4 Mb
HYB	TAC_IBRC_024	4	48333085	50890966	2557881	500	2-4 Mb
HYB	TAC_IBRC_024	4	50898708	52618537	1719829	287	0-2 Mb
HYB	TAC_IBRC_024	5	34335162	35845862	1510700	490	0-2 Mb
HYB	TAC_IBRC_024	5	36637137	39922063	3284926	594	2-4 Mb
HYB	TAC_IBRC_024	5	40752548	42125320	1372772	331	0-2 Mb
HYB	TAC_IBRC_024	6	10806524	12428960	1622436	524	0-2 Mb
HYB	TAC_IBRC_024	6	12595157	13721915	1126758	396	0-2 Mb
HYB	TAC_IBRC_024	6	24419817	25544161	1124344	235	0-2 Mb
HYB	TAC_IBRC_024	6	30201279	31501865	1300586	410	0-2 Mb
HYB	TAC_IBRC_024	7	2684	3330521	3327837	745	2-4 Mb
HYB	TAC_IBRC_024	7	8132932	12431921	4298989	939	4-8 Mb
HYB	TAC_IBRC_024	7	14276368	15338524	1062156	287	0-2 Mb
HYB	TAC_IBRC_024	8	35534	4203987	4168453	458	4-8 Mb
HYB	TAC_IBRC_024	8	4219857	5916410	1696553	434	0-2 Mb
HYB	TAC_IBRC_024	8	11926296	14352188	2425892	407	2-4 Mb
HYB	TAC_IBRC_024	9	14698453	18803566	4105113	317	4-8 Mb
HYB	TAC_IBRC_024	11	1715669	4916456	3200787	346	2-4 Mb
HYB	TAC_IBRC_024	11	5058170	6528498	1470328	350	0-2 Mb
HYB	TAC_IBRC_024	13	9065631	12280912	3215281	875	2-4 Mb
HYB	TAC_IBRC_024	13	13728956	14835156	1106200	581	0-2 Mb
HYB	TAC_IBRC_024	20	2309937	3318894	1008957	499	0-2 Mb
HYB	TAC_IBRC_024	21	3258024	4870635	1612611	765	0-2 Mb
HYB	TAC_IBRC_024	22	3081439	4567581	1486142	400	0-2 Mb
HYB	TAC_IBRC_024	23	4059386	5172209	1112823	239	0-2 Mb
HYB	TAC_IBRC_025	1	39432559	40908000	1475441	445	0-2 Mb
HYB	TAC_IBRC_025	1	67601273	68715457	1114184	198	0-2 Mb
HYB	TAC_IBRC_025	1	68727281	71517241	2789960	290	2-4 Mb
HYB	TAC_IBRC_025	1	77477442	79035554	1558112	459	0-2 Mb
HYB	TAC_IBRC_025	1	122835588	123940270	1104682	339	0-2 Mb
HYB	TAC_IBRC_025	1	152278668	153334231	1055563	238	0-2 Mb
HYB	TAC_IBRC_025	1	173106954	176067326	2960372	517	2-4 Mb
HYB	TAC_IBRC_025	1	179156307	180630075	1473768	283	0-2 Mb
HYB	TAC_IBRC_025	1	180811068	181849827	1038759	377	0-2 Mb
HYB	TAC_IBRC_025	1	185801171	187162734	1361563	546	0-2 Mb
HYB	TAC_IBRC_025	2	19633802	20743058	1109256	431	0-2 Mb
HYB	TAC_IBRC_025	2	35676205	36837176	1160971	604	0-2 Mb
HYB	TAC_IBRC_025	2	42944020	43951000	1006980	439	0-2 Mb
HYB	TAC_IBRC_025	2	46200763	49279454	3078691	1473	2-4 Mb
HYB	TAC_IBRC_025	2	56596295	59254867	2658572	733	2-4 Mb
HYB	TAC_IBRC_025	2	64551933	65687618	1135685	258	0-2 Mb
HYB	TAC_IBRC_025	2	84812917	87710097	2897180	738	2-4 Mb
HYB	TAC_IBRC_025	2	92187583	93398806	1211223	606	0-2 Mb
HYB	TAC_IBRC_025	3	14968128	16159013	1190885	338	0-2 Mb
HYB	TAC_IBRC_025	3	16247309	17350349	1103040	363	0-2 Mb
HYB	TAC_IBRC_025	3	53192526	54253548	1061022	281	0-2 Mb
HYB	TAC_IBRC_025	3	90595050	91787114	1192064	197	0-2 Mb
HYB	TAC_IBRC_025	4	492005	2247732	1755727	455	0-2 Mb
HYB	TAC_IBRC_025	4	11010146	12903746	1893600	538	0-2 Mb
HYB	TAC_IBRC_025	4	27189758	28210024	1020266	508	0-2 Mb
HYB	TAC_IBRC_025	4	37038519	38910369	1871850	698	0-2 Mb
HYB	TAC_IBRC_025	4	45563751	47185375	1621624	292	0-2 Mb
HYB	TAC_IBRC_025	4	47558397	50890966	3332569	648	2-4 Mb
HYB	TAC_IBRC_025	4	51140339	53214640	2074301	241	2-4 Mb
HYB	TAC_IBRC_025	5	29251750	31236833	1985083	779	0-2 Mb
HYB	TAC_IBRC_025	5	40752548	42125320	1372772	331	0-2 Mb
HYB	TAC_IBRC_025	8	35534	4203987	4168453	458	4-8 Mb
HYB	TAC_IBRC_025	8	4219857	6628580	2408723	670	2-4 Mb
HYB	TAC_IBRC_025	8	12918793	14982171	2063378	366	2-4 Mb
HYB	TAC_IBRC_025	9	5838855	6868456	1029601	159	0-2 Mb
HYB	TAC_IBRC_025	10	8815471	9863120	1047649	270	0-2 Mb
HYB	TAC_IBRC_025	11	1715669	6210132	4494463	615	4-8 Mb
HYB	TAC_IBRC_025	11	8604845	9798912	1194067	951	0-2 Mb
HYB	TAC_IBRC_025	13	1117739	2344559	1226820	627	0-2 Mb
HYB	TAC_IBRC_025	13	10117753	12280912	2163159	445	2-4 Mb
HYB	TAC_IBRC_025	14	4234713	5375539	1140826	612	0-2 Mb
HYB	TAC_IBRC_025	19	34288	1351680	1317392	187	0-2 Mb
HYB	TAC_IBRC_026	1	8519451	9649854	1130403	381	0-2 Mb
HYB	TAC_IBRC_026	1	13074012	14268086	1194074	388	0-2 Mb
HYB	TAC_IBRC_026	1	16701859	18124397	1422538	579	0-2 Mb
HYB	TAC_IBRC_026	1	18342202	19597495	1255293	344	0-2 Mb
HYB	TAC_IBRC_026	1	26199858	28324243	2124385	1095	2-4 Mb
HYB	TAC_IBRC_026	1	64624482	65707102	1082620	288	0-2 Mb
HYB	TAC_IBRC_026	1	67601273	71517241	3915968	489	2-4 Mb
HYB	TAC_IBRC_026	1	76606154	79965078	3358924	813	2-4 Mb
HYB	TAC_IBRC_026	1	96741089	98704163	1963074	372	0-2 Mb
HYB	TAC_IBRC_026	1	98931838	100255909	1324071	469	0-2 Mb
HYB	TAC_IBRC_026	1	135863917	136876432	1012515	220	0-2 Mb
HYB	TAC_IBRC_026	1	138691132	140330999	1639867	321	0-2 Mb
HYB	TAC_IBRC_026	1	173008812	176744271	3735459	674	2-4 Mb
HYB	TAC_IBRC_026	1	176752961	177754340	1001379	241	0-2 Mb
HYB	TAC_IBRC_026	1	178566883	180630075	2063192	441	2-4 Mb
HYB	TAC_IBRC_026	1	181169545	182429920	1260375	462	0-2 Mb
HYB	TAC_IBRC_026	1	187576077	188924464	1348387	221	0-2 Mb
HYB	TAC_IBRC_026	2	23184883	25738201	2553318	639	2-4 Mb
HYB	TAC_IBRC_026	2	33263349	34417532	1154183	275	0-2 Mb
HYB	TAC_IBRC_026	2	59891669	60905489	1013820	306	0-2 Mb
HYB	TAC_IBRC_026	2	64551933	65806601	1254668	319	0-2 Mb
HYB	TAC_IBRC_026	2	71480264	72964794	1484530	414	0-2 Mb
HYB	TAC_IBRC_026	2	76853463	78135695	1282232	527	0-2 Mb
HYB	TAC_IBRC_026	2	96744719	98036148	1291429	408	0-2 Mb
HYB	TAC_IBRC_026	3	56185207	57326942	1141735	436	0-2 Mb
HYB	TAC_IBRC_026	3	62637349	63714823	1077474	220	0-2 Mb
HYB	TAC_IBRC_026	3	81166665	82939963	1773298	691	0-2 Mb
HYB	TAC_IBRC_026	3	86539088	87967587	1428499	582	0-2 Mb
HYB	TAC_IBRC_026	4	31090593	32259164	1168571	408	0-2 Mb
HYB	TAC_IBRC_026	4	45637572	47185375	1547803	291	0-2 Mb
HYB	TAC_IBRC_026	4	48333085	50006187	1673102	313	0-2 Mb
HYB	TAC_IBRC_026	4	50898708	52552420	1653712	279	0-2 Mb
HYB	TAC_IBRC_026	5	4523297	5843467	1320170	408	0-2 Mb
HYB	TAC_IBRC_026	5	6266095	7790974	1524879	460	0-2 Mb
HYB	TAC_IBRC_026	5	7803942	10243813	2439871	527	2-4 Mb
HYB	TAC_IBRC_026	5	40752548	42238997	1486449	389	0-2 Mb
HYB	TAC_IBRC_026	6	9052848	10381884	1329036	307	0-2 Mb
HYB	TAC_IBRC_026	6	15430990	16612180	1181190	298	0-2 Mb
HYB	TAC_IBRC_026	6	44187384	45503978	1316594	377	0-2 Mb
HYB	TAC_IBRC_026	6	45581188	46622544	1041356	156	0-2 Mb
HYB	TAC_IBRC_026	7	18367482	20619097	2251615	170	2-4 Mb
HYB	TAC_IBRC_026	8	35534	4529151	4493617	520	4-8 Mb
HYB	TAC_IBRC_026	8	17085377	19230390	2145013	438	2-4 Mb
HYB	TAC_IBRC_026	12	6269347	7523761	1254414	204	0-2 Mb
HYB	TAC_IBRC_026	13	3283149	4503220	1220071	531	0-2 Mb
HYB	TAC_IBRC_026	22	83111	2705932	2622821	374	2-4 Mb
HYB	TAC_IBRC_026	22	3290223	5328031	2037808	438	2-4 Mb
HYB	TAC_IBRC_027	1	4717608	5874775	1157167	202	0-2 Mb
HYB	TAC_IBRC_027	1	18050659	19402327	1351668	393	0-2 Mb
HYB	TAC_IBRC_027	1	24325593	25921428	1595835	555	0-2 Mb
HYB	TAC_IBRC_027	1	57469218	59602310	2133092	415	2-4 Mb
HYB	TAC_IBRC_027	1	94616930	96326261	1709331	271	0-2 Mb
HYB	TAC_IBRC_027	1	98723266	99812671	1089405	376	0-2 Mb
HYB	TAC_IBRC_027	1	144975769	146080095	1104326	498	0-2 Mb
HYB	TAC_IBRC_027	1	165411233	166411779	1000546	322	0-2 Mb
HYB	TAC_IBRC_027	1	177717969	179981899	2263930	484	2-4 Mb
HYB	TAC_IBRC_027	1	180811068	182205988	1394920	496	0-2 Mb
HYB	TAC_IBRC_027	1	183959351	185196855	1237504	338	0-2 Mb
HYB	TAC_IBRC_027	2	2327144	3531404	1204260	549	0-2 Mb
HYB	TAC_IBRC_027	2	20459271	22205125	1745854	611	0-2 Mb
HYB	TAC_IBRC_027	2	22209847	26081417	3871570	1078	2-4 Mb
HYB	TAC_IBRC_027	2	59892652	60905489	1012837	305	0-2 Mb
HYB	TAC_IBRC_027	2	71480264	72990701	1510437	423	0-2 Mb
HYB	TAC_IBRC_027	2	85499634	87710097	2210463	737	2-4 Mb
HYB	TAC_IBRC_027	3	16814170	18324369	1510199	183	0-2 Mb
HYB	TAC_IBRC_027	3	50177747	53060799	2883052	660	2-4 Mb
HYB	TAC_IBRC_027	4	460302	1727959	1267657	416	0-2 Mb
HYB	TAC_IBRC_027	4	19590240	20793315	1203075	483	0-2 Mb
HYB	TAC_IBRC_027	4	22237939	23960145	1722206	579	0-2 Mb
HYB	TAC_IBRC_027	4	41861973	43074873	1212900	317	0-2 Mb
HYB	TAC_IBRC_027	4	47558397	49250212	1691815	204	0-2 Mb
HYB	TAC_IBRC_027	5	42637321	45379849	2742528	1054	2-4 Mb
HYB	TAC_IBRC_027	7	18367482	20619097	2251615	170	2-4 Mb
HYB	TAC_IBRC_027	7	35197198	36282857	1085659	430	0-2 Mb
HYB	TAC_IBRC_027	8	35534	3638124	3602590	295	2-4 Mb
HYB	TAC_IBRC_027	8	12024332	14352188	2327856	392	2-4 Mb
HYB	TAC_IBRC_027	9	10390044	11547475	1157431	255	0-2 Mb
HYB	TAC_IBRC_027	9	14578312	15967731	1389419	264	0-2 Mb
HYB	TAC_IBRC_027	10	22979162	24326582	1347420	321	0-2 Mb
HYB	TAC_IBRC_027	11	1715669	5322016	3606347	354	2-4 Mb
HYB	TAC_IBRC_027	11	8191392	9515870	1324478	998	0-2 Mb
HYB	TAC_IBRC_027	12	6098418	7737618	1639200	316	0-2 Mb
HYB	TAC_IBRC_027	16	12565334	13912167	1346833	213	0-2 Mb
HYB	TAC_IBRC_027	22	999	2705932	2704933	381	2-4 Mb
HYB	TAC_IBRC_027	22	3290223	5328031	2037808	438	2-4 Mb
HYB	TAC_IBRC_028	1	13074012	14268086	1194074	388	0-2 Mb
HYB	TAC_IBRC_028	1	16158326	18124397	1966071	723	0-2 Mb
HYB	TAC_IBRC_028	1	18342202	19357579	1015377	220	0-2 Mb
HYB	TAC_IBRC_028	1	48150181	49156925	1006744	178	0-2 Mb
HYB	TAC_IBRC_028	1	77477442	79889864	2412422	694	2-4 Mb
HYB	TAC_IBRC_028	1	96676984	98880882	2203898	470	2-4 Mb
HYB	TAC_IBRC_028	1	98931838	100121153	1189315	389	0-2 Mb
HYB	TAC_IBRC_028	1	150158351	151195957	1037606	197	0-2 Mb
HYB	TAC_IBRC_028	1	152278668	153334231	1055563	238	0-2 Mb
HYB	TAC_IBRC_028	1	187576077	188793101	1217024	179	0-2 Mb
HYB	TAC_IBRC_028	2	35876627	36911581	1034954	550	0-2 Mb
HYB	TAC_IBRC_028	2	77056357	78135695	1079338	457	0-2 Mb
HYB	TAC_IBRC_028	2	84812917	86853813	2040896	441	2-4 Mb
HYB	TAC_IBRC_028	2	87183221	88453462	1270241	506	0-2 Mb
HYB	TAC_IBRC_028	3	15313550	16805831	1492281	471	0-2 Mb
HYB	TAC_IBRC_028	3	41550215	42848343	1298128	257	0-2 Mb
HYB	TAC_IBRC_028	3	45594161	46637351	1043190	376	0-2 Mb
HYB	TAC_IBRC_028	3	46691751	47945009	1253258	646	0-2 Mb
HYB	TAC_IBRC_028	3	64891271	65998751	1107480	283	0-2 Mb
HYB	TAC_IBRC_028	3	75360972	77039670	1678698	601	0-2 Mb
HYB	TAC_IBRC_028	3	83437740	84881840	1444100	469	0-2 Mb
HYB	TAC_IBRC_028	3	90134064	91366508	1232444	166	0-2 Mb
HYB	TAC_IBRC_028	4	5148995	6438120	1289125	579	0-2 Mb
HYB	TAC_IBRC_028	4	10702318	11915349	1213031	186	0-2 Mb
HYB	TAC_IBRC_028	4	31132764	32259164	1126400	391	0-2 Mb
HYB	TAC_IBRC_028	4	43709870	44875770	1165900	600	0-2 Mb
HYB	TAC_IBRC_028	4	47558397	50890966	3332569	648	2-4 Mb
HYB	TAC_IBRC_028	5	4313872	6229512	1915640	703	0-2 Mb
HYB	TAC_IBRC_028	5	6233031	7666350	1433319	431	0-2 Mb
HYB	TAC_IBRC_028	5	7803942	10243813	2439871	527	2-4 Mb
HYB	TAC_IBRC_028	5	10562772	12094601	1531829	528	0-2 Mb
HYB	TAC_IBRC_028	5	30139689	32016661	1876972	658	0-2 Mb
HYB	TAC_IBRC_028	6	15086231	16443677	1357446	393	0-2 Mb
HYB	TAC_IBRC_028	6	16731105	18993010	2261905	410	2-4 Mb
HYB	TAC_IBRC_028	7	14276368	15338524	1062156	287	0-2 Mb
HYB	TAC_IBRC_028	8	35534	4203987	4168453	458	4-8 Mb
HYB	TAC_IBRC_028	8	4219857	6879324	2659467	722	2-4 Mb
HYB	TAC_IBRC_028	8	7945922	9565786	1619864	217	0-2 Mb
HYB	TAC_IBRC_028	8	9934834	12932899	2998065	631	2-4 Mb
HYB	TAC_IBRC_028	8	14579255	16094037	1514782	460	0-2 Mb
HYB	TAC_IBRC_028	8	16117088	20239217	4122129	853	4-8 Mb
HYB	TAC_IBRC_028	9	14578312	15967731	1389419	264	0-2 Mb
HYB	TAC_IBRC_028	10	7530677	9863120	2332443	703	2-4 Mb
HYB	TAC_IBRC_028	10	9866398	11995532	2129134	486	2-4 Mb
HYB	TAC_IBRC_028	13	1117739	2344559	1226820	627	0-2 Mb
HYB	TAC_IBRC_028	13	8292001	10231583	1939582	755	0-2 Mb
HYB	TAC_IBRC_028	15	428380	2459569	2031189	866	2-4 Mb
HYB	TAC_IBRC_028	20	2357287	3538025	1180738	655	0-2 Mb
HYB	TAC_IBRC_028	22	1595252	2705932	1110680	150	0-2 Mb
HYB	TAC_IBRC_028	22	3805091	5328031	1522940	252	0-2 Mb
HYB	TAC_IBRC_029	1	16158326	17356069	1197743	433	0-2 Mb
HYB	TAC_IBRC_029	1	39610006	40943626	1333620	373	0-2 Mb
HYB	TAC_IBRC_029	1	67601273	70406301	2805028	409	2-4 Mb
HYB	TAC_IBRC_029	1	77477442	79965078	2487636	706	2-4 Mb
HYB	TAC_IBRC_029	1	80001961	81197362	1195401	231	0-2 Mb
HYB	TAC_IBRC_029	1	90710226	92366144	1655918	588	0-2 Mb
HYB	TAC_IBRC_029	1	92696080	94309932	1613852	577	0-2 Mb
HYB	TAC_IBRC_029	1	96676984	98460440	1783456	290	0-2 Mb
HYB	TAC_IBRC_029	1	138487264	140353690	1866426	435	0-2 Mb
HYB	TAC_IBRC_029	1	173106954	175955436	2848482	487	2-4 Mb
HYB	TAC_IBRC_029	1	176167949	179432765	3264816	778	2-4 Mb
HYB	TAC_IBRC_029	2	22209847	24169100	1959253	335	0-2 Mb
HYB	TAC_IBRC_029	2	72166640	73175611	1008971	274	0-2 Mb
HYB	TAC_IBRC_029	2	74993216	76673861	1680645	577	0-2 Mb
HYB	TAC_IBRC_029	2	79192403	80667213	1474810	165	0-2 Mb
HYB	TAC_IBRC_029	3	2377015	4439704	2062689	697	2-4 Mb
HYB	TAC_IBRC_029	3	20505841	21942158	1436317	498	0-2 Mb
HYB	TAC_IBRC_029	3	30050441	31060085	1009644	532	0-2 Mb
HYB	TAC_IBRC_029	3	62637349	64660992	2023643	457	2-4 Mb
HYB	TAC_IBRC_029	3	67590647	68619075	1028428	211	0-2 Mb
HYB	TAC_IBRC_029	3	84698192	85710576	1012384	414	0-2 Mb
HYB	TAC_IBRC_029	3	90326394	91787114	1460720	201	0-2 Mb
HYB	TAC_IBRC_029	3	91874650	92950963	1076313	272	0-2 Mb
HYB	TAC_IBRC_029	4	164102	1386439	1222337	456	0-2 Mb
HYB	TAC_IBRC_029	4	1404173	3319907	1915734	152	0-2 Mb
HYB	TAC_IBRC_029	4	11098200	12274979	1176779	352	0-2 Mb
HYB	TAC_IBRC_029	4	19785714	20792132	1006418	408	0-2 Mb
HYB	TAC_IBRC_029	4	41848144	43074873	1226729	321	0-2 Mb
HYB	TAC_IBRC_029	4	45637572	47185375	1547803	291	0-2 Mb
HYB	TAC_IBRC_029	4	48333085	49752492	1419407	240	0-2 Mb
HYB	TAC_IBRC_029	4	50898708	53290636	2391928	366	2-4 Mb
HYB	TAC_IBRC_029	5	30139689	31915609	1775920	612	0-2 Mb
HYB	TAC_IBRC_029	5	40752548	42125320	1372772	331	0-2 Mb
HYB	TAC_IBRC_029	5	43747719	44996683	1248964	491	0-2 Mb
HYB	TAC_IBRC_029	6	10589679	11849527	1259848	412	0-2 Mb
HYB	TAC_IBRC_029	8	35534	3211537	3176003	182	2-4 Mb
HYB	TAC_IBRC_029	8	5193988	6879324	1685336	485	0-2 Mb
HYB	TAC_IBRC_029	8	7945922	9565786	1619864	217	0-2 Mb
HYB	TAC_IBRC_029	8	16646012	19805773	3159761	662	2-4 Mb
HYB	TAC_IBRC_029	10	7396089	8432676	1036587	343	0-2 Mb
HYB	TAC_IBRC_029	10	8776212	9863120	1086908	278	0-2 Mb
HYB	TAC_IBRC_029	11	1715669	4916456	3200787	346	2-4 Mb
HYB	TAC_IBRC_029	11	5058170	6528498	1470328	350	0-2 Mb
HYB	TAC_IBRC_029	12	2197538	3535280	1337742	997	0-2 Mb
HYB	TAC_IBRC_029	12	6890645	8880989	1990344	414	0-2 Mb
HYB	TAC_IBRC_029	13	10117753	12269968	2152215	440	2-4 Mb
HYB	TAC_IBRC_029	17	2631768	3751605	1119837	492	0-2 Mb
HYB	TAC_IBRC_029	20	2178567	3318894	1140327	549	0-2 Mb
HYB	TAC_IBRC_029	22	83111	2970991	2887880	536	2-4 Mb
HYB	TAC_IBRC_029	22	3290223	5328031	2037808	438	2-4 Mb
HYB	TAC_IBRC_029	22	7546268	8976226	1429958	491	0-2 Mb
HYB	TAC_IBRC_030	1	5012742	6318265	1305523	265	0-2 Mb
HYB	TAC_IBRC_030	1	22640637	23780670	1140033	344	0-2 Mb
HYB	TAC_IBRC_030	1	24136848	25196954	1060106	319	0-2 Mb
HYB	TAC_IBRC_030	1	47941725	49138265	1196540	196	0-2 Mb
HYB	TAC_IBRC_030	1	56974408	58208776	1234368	243	0-2 Mb
HYB	TAC_IBRC_030	1	59179361	60931243	1751882	417	0-2 Mb
HYB	TAC_IBRC_030	1	80001961	81284840	1282879	255	0-2 Mb
HYB	TAC_IBRC_030	1	81291745	82884178	1592433	525	0-2 Mb
HYB	TAC_IBRC_030	1	85537352	86669750	1132398	380	0-2 Mb
HYB	TAC_IBRC_030	1	90849749	92366144	1516395	546	0-2 Mb
HYB	TAC_IBRC_030	1	92373801	93808556	1434755	532	0-2 Mb
HYB	TAC_IBRC_030	1	137154828	138239701	1084873	446	0-2 Mb
HYB	TAC_IBRC_030	1	138691132	140330999	1639867	321	0-2 Mb
HYB	TAC_IBRC_030	2	2213475	3479549	1266074	565	0-2 Mb
HYB	TAC_IBRC_030	2	20635718	21819142	1183424	436	0-2 Mb
HYB	TAC_IBRC_030	2	22209847	24322115	2112268	371	2-4 Mb
HYB	TAC_IBRC_030	2	26628491	27956504	1328013	566	0-2 Mb
HYB	TAC_IBRC_030	2	47157739	48586157	1428418	740	0-2 Mb
HYB	TAC_IBRC_030	2	78859179	80667213	1808034	221	0-2 Mb
HYB	TAC_IBRC_030	2	81663612	83456217	1792605	300	0-2 Mb
HYB	TAC_IBRC_030	2	90251857	91335832	1083975	461	0-2 Mb
HYB	TAC_IBRC_030	2	96630625	98216885	1586260	541	0-2 Mb
HYB	TAC_IBRC_030	3	13217917	14262033	1044116	434	0-2 Mb
HYB	TAC_IBRC_030	3	22696548	24197680	1501132	196	0-2 Mb
HYB	TAC_IBRC_030	3	51067218	53766030	2698812	804	2-4 Mb
HYB	TAC_IBRC_030	3	62637349	64807549	2170200	550	2-4 Mb
HYB	TAC_IBRC_030	3	65425921	67799761	2373840	735	2-4 Mb
HYB	TAC_IBRC_030	3	80736969	82212592	1475623	618	0-2 Mb
HYB	TAC_IBRC_030	4	31128905	32259164	1130259	393	0-2 Mb
HYB	TAC_IBRC_030	4	35167791	36203986	1036195	363	0-2 Mb
HYB	TAC_IBRC_030	4	41861973	43074873	1212900	317	0-2 Mb
HYB	TAC_IBRC_030	4	45637572	47014892	1377320	290	0-2 Mb
HYB	TAC_IBRC_030	5	37074441	38083215	1008774	246	0-2 Mb
HYB	TAC_IBRC_030	5	38746780	40752548	2005768	180	2-4 Mb
HYB	TAC_IBRC_030	6	11171454	12222249	1050795	333	0-2 Mb
HYB	TAC_IBRC_030	6	45581188	46948292	1367104	188	0-2 Mb
HYB	TAC_IBRC_030	7	1773862	4118036	2344174	652	2-4 Mb
HYB	TAC_IBRC_030	7	12389647	13474152	1084505	301	0-2 Mb
HYB	TAC_IBRC_030	7	18367482	20619097	2251615	170	2-4 Mb
HYB	TAC_IBRC_030	7	33594945	34913111	1318166	359	0-2 Mb
HYB	TAC_IBRC_030	8	7945922	9565786	1619864	217	0-2 Mb
HYB	TAC_IBRC_030	9	9647244	11033216	1385972	197	0-2 Mb
HYB	TAC_IBRC_030	10	7817942	9863120	2045178	603	2-4 Mb
HYB	TAC_IBRC_030	11	1886653	5322016	3435363	323	2-4 Mb
HYB	TAC_IBRC_030	13	7433993	8478501	1044508	508	0-2 Mb
HYB	TAC_IBRC_030	19	34288	1351680	1317392	187	0-2 Mb
HYB	TAC_IBRC_031	1	66094752	67222583	1127831	474	0-2 Mb
HYB	TAC_IBRC_031	1	78150949	79889864	1738915	552	0-2 Mb
HYB	TAC_IBRC_031	1	94932550	96256900	1324350	175	0-2 Mb
HYB	TAC_IBRC_031	1	98723266	99812671	1089405	376	0-2 Mb
HYB	TAC_IBRC_031	1	133677832	135022106	1344274	501	0-2 Mb
HYB	TAC_IBRC_031	1	137168002	138239701	1071699	441	0-2 Mb
HYB	TAC_IBRC_031	1	138691132	140341634	1650502	328	0-2 Mb
HYB	TAC_IBRC_031	1	173472984	175681270	2208286	342	2-4 Mb
HYB	TAC_IBRC_031	1	178960799	180630075	1669276	375	0-2 Mb
HYB	TAC_IBRC_031	1	180811068	182205988	1394920	496	0-2 Mb
HYB	TAC_IBRC_031	1	184698345	185806903	1108558	437	0-2 Mb
HYB	TAC_IBRC_031	1	186212367	187251457	1039090	389	0-2 Mb
HYB	TAC_IBRC_031	1	187576077	188936661	1360584	222	0-2 Mb
HYB	TAC_IBRC_031	2	22209847	23479685	1269838	278	0-2 Mb
HYB	TAC_IBRC_031	2	50908859	52132375	1223516	300	0-2 Mb
HYB	TAC_IBRC_031	2	53725660	54905572	1179912	275	0-2 Mb
HYB	TAC_IBRC_031	2	59892652	61016933	1124281	351	0-2 Mb
HYB	TAC_IBRC_031	2	70472486	71850378	1377892	301	0-2 Mb
HYB	TAC_IBRC_031	2	71874117	73005897	1131780	337	0-2 Mb
HYB	TAC_IBRC_031	2	77056357	78293983	1237626	538	0-2 Mb
HYB	TAC_IBRC_031	2	79192403	80663569	1471166	164	0-2 Mb
HYB	TAC_IBRC_031	2	96523226	98221506	1698280	601	0-2 Mb
HYB	TAC_IBRC_031	3	28344698	29879358	1534660	573	0-2 Mb
HYB	TAC_IBRC_031	3	39790531	40857162	1066631	339	0-2 Mb
HYB	TAC_IBRC_031	3	60090790	61687266	1596476	663	0-2 Mb
HYB	TAC_IBRC_031	3	71240202	72322468	1082266	334	0-2 Mb
HYB	TAC_IBRC_031	3	80477096	81944484	1467388	594	0-2 Mb
HYB	TAC_IBRC_031	3	85286373	86541329	1254956	209	0-2 Mb
HYB	TAC_IBRC_031	4	47558397	50890966	3332569	648	2-4 Mb
HYB	TAC_IBRC_031	4	50898708	53731185	2832477	511	2-4 Mb
HYB	TAC_IBRC_031	4	61553141	62826085	1272944	467	0-2 Mb
HYB	TAC_IBRC_031	5	37359468	43445562	6086094	1230	4-8 Mb
HYB	TAC_IBRC_031	5	43447157	45379849	1932692	820	0-2 Mb
HYB	TAC_IBRC_031	5	45382978	46497058	1114080	468	0-2 Mb
HYB	TAC_IBRC_031	6	16760839	17935384	1174545	234	0-2 Mb
HYB	TAC_IBRC_031	6	31519061	32972345	1453284	336	0-2 Mb
HYB	TAC_IBRC_031	7	10346409	11854113	1507704	342	0-2 Mb
HYB	TAC_IBRC_031	8	35534	4203987	4168453	458	4-8 Mb
HYB	TAC_IBRC_031	8	4219857	5916410	1696553	434	0-2 Mb
HYB	TAC_IBRC_031	8	13152986	14982171	1829185	302	0-2 Mb
HYB	TAC_IBRC_031	9	5562370	6643046	1080676	210	0-2 Mb
HYB	TAC_IBRC_031	9	9647244	10878258	1231014	158	0-2 Mb
HYB	TAC_IBRC_031	10	9866398	11171701	1305303	298	0-2 Mb
HYB	TAC_IBRC_031	10	13083312	14276466	1193154	248	0-2 Mb
HYB	TAC_IBRC_031	11	1715669	5322016	3606347	354	2-4 Mb
HYB	TAC_IBRC_031	11	6342112	7576123	1234011	770	0-2 Mb
HYB	TAC_IBRC_031	12	2997682	5287144	2289462	996	2-4 Mb
HYB	TAC_IBRC_031	13	3283149	5048244	1765095	877	0-2 Mb
HYB	TAC_IBRC_031	13	10117753	12269968	2152215	440	2-4 Mb
HYB	TAC_IBRC_031	13	16144682	17207868	1063186	506	0-2 Mb
HYB	TAC_IBRC_031	15	2788964	4694972	1906008	1297	0-2 Mb
HYB	TAC_IBRC_031	19	34288	1351680	1317392	187	0-2 Mb
HYB	TAC_IBRC_031	22	1540052	2705932	1165880	158	0-2 Mb
HYB	TAC_IBRC_031	22	4224038	5230115	1006077	200	0-2 Mb
HYB	TAC_IBRC_032	1	9460908	10616308	1155400	459	0-2 Mb
HYB	TAC_IBRC_032	1	39062439	41278010	2215571	690	2-4 Mb
HYB	TAC_IBRC_032	1	47941725	49138265	1196540	196	0-2 Mb
HYB	TAC_IBRC_032	1	65055828	66240272	1184444	365	0-2 Mb
HYB	TAC_IBRC_032	1	72797219	77463130	4665911	214	4-8 Mb
HYB	TAC_IBRC_032	1	85537352	87170458	1633106	578	0-2 Mb
HYB	TAC_IBRC_032	1	94932550	98347247	3414697	522	2-4 Mb
HYB	TAC_IBRC_032	1	173103001	175955436	2852435	488	2-4 Mb
HYB	TAC_IBRC_032	1	176673935	180630075	3956140	846	2-4 Mb
HYB	TAC_IBRC_032	1	180811068	182205988	1394920	496	0-2 Mb
HYB	TAC_IBRC_032	1	183564494	184898471	1333977	316	0-2 Mb
HYB	TAC_IBRC_032	2	23184883	24756002	1571119	210	0-2 Mb
HYB	TAC_IBRC_032	2	26414415	27956504	1542089	676	0-2 Mb
HYB	TAC_IBRC_032	2	39004955	41820557	2815602	1323	2-4 Mb
HYB	TAC_IBRC_032	2	64551933	65806601	1254668	319	0-2 Mb
HYB	TAC_IBRC_032	2	70769852	71850378	1080526	244	0-2 Mb
HYB	TAC_IBRC_032	2	81238137	83456217	2218080	472	2-4 Mb
HYB	TAC_IBRC_032	3	51067218	52554553	1487335	476	0-2 Mb
HYB	TAC_IBRC_032	3	62631459	64064503	1433044	259	0-2 Mb
HYB	TAC_IBRC_032	4	21976151	23220742	1244591	445	0-2 Mb
HYB	TAC_IBRC_032	4	31141579	32259164	1117585	390	0-2 Mb
HYB	TAC_IBRC_032	4	37663889	38910369	1246480	427	0-2 Mb
HYB	TAC_IBRC_032	4	47558397	50890966	3332569	648	2-4 Mb
HYB	TAC_IBRC_032	4	51218947	52678431	1459484	180	0-2 Mb
HYB	TAC_IBRC_032	5	4313872	6229512	1915640	703	0-2 Mb
HYB	TAC_IBRC_032	5	6233031	7790974	1557943	469	0-2 Mb
HYB	TAC_IBRC_032	5	7803942	9799397	1995455	421	0-2 Mb
HYB	TAC_IBRC_032	5	30565561	32016661	1451100	510	0-2 Mb
HYB	TAC_IBRC_032	5	43896671	44996683	1100012	447	0-2 Mb
HYB	TAC_IBRC_032	6	17218345	18993010	1774665	269	0-2 Mb
HYB	TAC_IBRC_032	6	42977457	44797639	1820182	513	0-2 Mb
HYB	TAC_IBRC_032	7	1990047	4118036	2127989	607	2-4 Mb
HYB	TAC_IBRC_032	7	18367482	20619097	2251615	170	2-4 Mb
HYB	TAC_IBRC_032	8	5093857	6677590	1583733	466	0-2 Mb
HYB	TAC_IBRC_032	8	7945922	9565786	1619864	217	0-2 Mb
HYB	TAC_IBRC_032	8	15467911	16637603	1169692	393	0-2 Mb
HYB	TAC_IBRC_032	8	16642188	17724465	1082277	250	0-2 Mb
HYB	TAC_IBRC_032	8	17730773	20353886	2623113	420	2-4 Mb
HYB	TAC_IBRC_032	8	23007140	24527927	1520787	317	0-2 Mb
HYB	TAC_IBRC_032	10	7396089	9863120	2467031	736	2-4 Mb
HYB	TAC_IBRC_032	11	1886653	5322016	3435363	323	2-4 Mb
HYB	TAC_IBRC_032	15	1407494	2658062	1250568	697	0-2 Mb
HYB	TAC_IBRC_032	20	3358	1069513	1066155	156	0-2 Mb
HYB	TAC_IBRC_032	21	3689139	4760972	1071833	536	0-2 Mb
HYB	TAC_IBRC_032	22	83111	1529782	1446671	215	0-2 Mb
HYB	TAC_IBRC_032	22	1540052	2855099	1315047	239	0-2 Mb
HYB	TAC_IBRC_032	22	7673382	8976226	1302844	413	0-2 Mb
HYB	TAC_IBRC_033	1	10663943	11809426	1145483	504	0-2 Mb
HYB	TAC_IBRC_033	1	22707789	23780670	1072881	320	0-2 Mb
HYB	TAC_IBRC_033	1	67601273	68715457	1114184	198	0-2 Mb
HYB	TAC_IBRC_033	1	68727281	69909113	1181832	153	0-2 Mb
HYB	TAC_IBRC_033	1	72144793	76572865	4428072	318	4-8 Mb
HYB	TAC_IBRC_033	1	77477442	79965078	2487636	706	2-4 Mb
HYB	TAC_IBRC_033	1	94454173	96140782	1686609	310	0-2 Mb
HYB	TAC_IBRC_033	1	96676984	98055993	1379009	188	0-2 Mb
HYB	TAC_IBRC_033	1	122835588	123940270	1104682	339	0-2 Mb
HYB	TAC_IBRC_033	1	138658827	140341634	1682807	337	0-2 Mb
HYB	TAC_IBRC_033	1	173472984	174898384	1425400	301	0-2 Mb
HYB	TAC_IBRC_033	1	176883362	178710928	1827566	408	0-2 Mb
HYB	TAC_IBRC_033	1	179149237	180630075	1480838	287	0-2 Mb
HYB	TAC_IBRC_033	1	180811068	182195697	1384629	493	0-2 Mb
HYB	TAC_IBRC_033	2	2327144	3479549	1152405	512	0-2 Mb
HYB	TAC_IBRC_033	2	23019543	24317157	1297614	196	0-2 Mb
HYB	TAC_IBRC_033	2	29265156	30737671	1472515	395	0-2 Mb
HYB	TAC_IBRC_033	2	42683000	43951000	1268000	582	0-2 Mb
HYB	TAC_IBRC_033	2	50660742	52473405	1812663	511	0-2 Mb
HYB	TAC_IBRC_033	2	57352790	59254867	1902077	495	0-2 Mb
HYB	TAC_IBRC_033	2	75537966	76580966	1043000	342	0-2 Mb
HYB	TAC_IBRC_033	2	95135988	96163021	1027033	434	0-2 Mb
HYB	TAC_IBRC_033	3	15192111	16862017	1669906	547	0-2 Mb
HYB	TAC_IBRC_033	3	28463078	29691159	1228081	458	0-2 Mb
HYB	TAC_IBRC_033	3	33846412	35052795	1206383	298	0-2 Mb
HYB	TAC_IBRC_033	3	81010004	82022476	1012472	417	0-2 Mb
HYB	TAC_IBRC_033	3	85254675	86730384	1475709	237	0-2 Mb
HYB	TAC_IBRC_033	4	12099751	13417433	1317682	444	0-2 Mb
HYB	TAC_IBRC_033	4	37323479	38426167	1102688	456	0-2 Mb
HYB	TAC_IBRC_033	4	48333085	50890966	2557881	500	2-4 Mb
HYB	TAC_IBRC_033	4	51140339	53465517	2325178	307	2-4 Mb
HYB	TAC_IBRC_033	4	56162866	57242624	1079758	334	0-2 Mb
HYB	TAC_IBRC_033	5	11596582	12824531	1227949	389	0-2 Mb
HYB	TAC_IBRC_033	5	35846713	39922063	4075350	814	4-8 Mb
HYB	TAC_IBRC_033	5	43854513	45188961	1334448	559	0-2 Mb
HYB	TAC_IBRC_033	5	45382978	46717102	1334124	577	0-2 Mb
HYB	TAC_IBRC_033	6	17218345	18993010	1774665	269	0-2 Mb
HYB	TAC_IBRC_033	6	36975223	37986524	1011301	288	0-2 Mb
HYB	TAC_IBRC_033	7	977207	4118036	3140829	772	2-4 Mb
HYB	TAC_IBRC_033	7	10354394	11731093	1376699	304	0-2 Mb
HYB	TAC_IBRC_033	8	35534	4203987	4168453	458	4-8 Mb
HYB	TAC_IBRC_033	8	4219857	6879324	2659467	722	2-4 Mb
HYB	TAC_IBRC_033	8	7945922	9565786	1619864	217	0-2 Mb
HYB	TAC_IBRC_033	9	5239014	8385826	3146812	629	2-4 Mb
HYB	TAC_IBRC_033	9	9434590	10860561	1425971	198	0-2 Mb
HYB	TAC_IBRC_033	10	9866398	11326163	1459765	342	0-2 Mb
HYB	TAC_IBRC_033	11	2667365	5690917	3023552	272	2-4 Mb
HYB	TAC_IBRC_033	11	16497776	17558323	1060547	583	0-2 Mb
HYB	TAC_IBRC_033	12	9075696	10167685	1091989	963	0-2 Mb
HYB	TAC_IBRC_033	13	3640497	5165224	1524727	844	0-2 Mb
HYB	TAC_IBRC_033	13	10732557	12280912	1548355	247	0-2 Mb
HYB	TAC_IBRC_033	13	13371477	14484252	1112775	604	0-2 Mb
HYB	TAC_IBRC_033	22	999	1529782	1528783	222	0-2 Mb
HYB	TAC_IBRC_033	22	1540052	2855099	1315047	239	0-2 Mb
HYB	TAC_IBRC_034	1	23820913	25671256	1850343	632	0-2 Mb
HYB	TAC_IBRC_034	1	25674580	27779088	2104508	974	2-4 Mb
HYB	TAC_IBRC_034	1	31403590	32433613	1030023	493	0-2 Mb
HYB	TAC_IBRC_034	1	54246356	55425541	1179185	317	0-2 Mb
HYB	TAC_IBRC_034	1	60889199	62210374	1321175	498	0-2 Mb
HYB	TAC_IBRC_034	1	68679747	70406301	1726554	219	0-2 Mb
HYB	TAC_IBRC_034	1	85386819	86669750	1282931	425	0-2 Mb
HYB	TAC_IBRC_034	1	94454173	95799583	1345410	223	0-2 Mb
HYB	TAC_IBRC_034	1	96676984	98880882	2203898	470	2-4 Mb
HYB	TAC_IBRC_034	1	98931838	100026678	1094840	357	0-2 Mb
HYB	TAC_IBRC_034	1	111512216	112631292	1119076	368	0-2 Mb
HYB	TAC_IBRC_034	1	122260109	123791301	1531192	474	0-2 Mb
HYB	TAC_IBRC_034	1	127591460	128879190	1287730	568	0-2 Mb
HYB	TAC_IBRC_034	1	152783534	154291243	1507709	433	0-2 Mb
HYB	TAC_IBRC_034	1	157977332	159477387	1500055	375	0-2 Mb
HYB	TAC_IBRC_034	1	173106954	174890910	1783956	375	0-2 Mb
HYB	TAC_IBRC_034	1	174892627	177900064	3007437	531	2-4 Mb
HYB	TAC_IBRC_034	1	183589907	184898471	1308564	315	0-2 Mb
HYB	TAC_IBRC_034	2	2327144	3366692	1039548	482	0-2 Mb
HYB	TAC_IBRC_034	2	22321537	24247717	1926180	308	0-2 Mb
HYB	TAC_IBRC_034	2	38799958	40765474	1965516	1014	0-2 Mb
HYB	TAC_IBRC_034	2	58217629	59254867	1037238	163	0-2 Mb
HYB	TAC_IBRC_034	2	64911778	65928421	1016643	354	0-2 Mb
HYB	TAC_IBRC_034	2	72166640	73175611	1008971	274	0-2 Mb
HYB	TAC_IBRC_034	3	15192111	17350349	2158238	663	2-4 Mb
HYB	TAC_IBRC_034	3	65460847	67340788	1879941	650	0-2 Mb
HYB	TAC_IBRC_034	3	75140346	76589817	1449471	585	0-2 Mb
HYB	TAC_IBRC_034	3	86610949	87713476	1102527	429	0-2 Mb
HYB	TAC_IBRC_034	4	41861973	43074873	1212900	317	0-2 Mb
HYB	TAC_IBRC_034	4	45637572	47014892	1377320	290	0-2 Mb
HYB	TAC_IBRC_034	5	34335162	35349332	1014170	334	0-2 Mb
HYB	TAC_IBRC_034	5	38481524	40752548	2271024	182	2-4 Mb
HYB	TAC_IBRC_034	6	17255446	18836650	1581204	239	0-2 Mb
HYB	TAC_IBRC_034	6	42872234	44620252	1748018	493	0-2 Mb
HYB	TAC_IBRC_034	7	18367482	20619097	2251615	170	2-4 Mb
HYB	TAC_IBRC_034	7	33594945	34913111	1318166	359	0-2 Mb
HYB	TAC_IBRC_034	8	35534	4203987	4168453	458	4-8 Mb
HYB	TAC_IBRC_034	8	4219857	6677590	2457733	673	2-4 Mb
HYB	TAC_IBRC_034	8	7945922	9565786	1619864	217	0-2 Mb
HYB	TAC_IBRC_034	8	13152986	14570401	1417415	182	0-2 Mb
HYB	TAC_IBRC_034	8	16646012	17724465	1078453	249	0-2 Mb
HYB	TAC_IBRC_034	8	17831103	21803251	3972148	499	2-4 Mb
HYB	TAC_IBRC_034	11	1715669	5322016	3606347	354	2-4 Mb
HYB	TAC_IBRC_034	14	7221230	8650284	1429054	1205	0-2 Mb
HYB	TAC_IBRC_034	15	1245996	2622936	1376940	777	0-2 Mb
HYB	TAC_IBRC_034	15	3881797	5168493	1286696	981	0-2 Mb
HYB	TAC_IBRC_034	19	34288	1351680	1317392	187	0-2 Mb
HYB	TAC_IBRC_034	20	2309937	3318894	1008957	499	0-2 Mb
HYB	TAC_IBRC_034	22	999	2855099	2854100	462	2-4 Mb
HYB	TAC_IBRC_034	22	7505204	8976226	1471022	514	0-2 Mb
HYB	TAC_IBRC_035	1	16105437	18099695	1994258	725	0-2 Mb
HYB	TAC_IBRC_035	1	24325593	25921428	1595835	555	0-2 Mb
HYB	TAC_IBRC_035	1	31350454	32409848	1059394	494	0-2 Mb
HYB	TAC_IBRC_035	1	39069748	40240966	1171218	312	0-2 Mb
HYB	TAC_IBRC_035	1	47945305	49068463	1123158	175	0-2 Mb
HYB	TAC_IBRC_035	1	65055828	66371027	1315199	412	0-2 Mb
HYB	TAC_IBRC_035	1	67601273	71524852	3923579	492	2-4 Mb
HYB	TAC_IBRC_035	1	72767519	79737683	6970164	868	4-8 Mb
HYB	TAC_IBRC_035	1	136958795	138014201	1055406	486	0-2 Mb
HYB	TAC_IBRC_035	1	153229709	154291243	1061534	353	0-2 Mb
HYB	TAC_IBRC_035	1	158463674	159609630	1145956	212	0-2 Mb
HYB	TAC_IBRC_035	1	165220144	166286987	1066843	390	0-2 Mb
HYB	TAC_IBRC_035	1	173106954	176551561	3444607	579	2-4 Mb
HYB	TAC_IBRC_035	1	176673935	178055606	1381671	290	0-2 Mb
HYB	TAC_IBRC_035	1	178091914	179432765	1340851	377	0-2 Mb
HYB	TAC_IBRC_035	1	179570892	180630075	1059183	177	0-2 Mb
HYB	TAC_IBRC_035	1	180811068	182205988	1394920	496	0-2 Mb
HYB	TAC_IBRC_035	2	30097226	32623825	2526599	604	2-4 Mb
HYB	TAC_IBRC_035	2	56532191	57808401	1276210	484	0-2 Mb
HYB	TAC_IBRC_035	2	59898368	60936456	1038088	319	0-2 Mb
HYB	TAC_IBRC_035	2	88548049	90524524	1976475	831	0-2 Mb
HYB	TAC_IBRC_035	2	94705961	96163021	1457060	638	0-2 Mb
HYB	TAC_IBRC_035	3	12763013	14140207	1377194	490	0-2 Mb
HYB	TAC_IBRC_035	3	14968128	16159013	1190885	338	0-2 Mb
HYB	TAC_IBRC_035	3	31702949	32780634	1077685	157	0-2 Mb
HYB	TAC_IBRC_035	3	34103015	35570739	1467724	314	0-2 Mb
HYB	TAC_IBRC_035	3	53154217	54253548	1099331	302	0-2 Mb
HYB	TAC_IBRC_035	3	88673799	89983558	1309759	440	0-2 Mb
HYB	TAC_IBRC_035	3	91874650	92880049	1005399	265	0-2 Mb
HYB	TAC_IBRC_035	4	43709870	44875770	1165900	600	0-2 Mb
HYB	TAC_IBRC_035	4	48934411	50890966	1956555	449	0-2 Mb
HYB	TAC_IBRC_035	4	51109564	53290636	2181072	274	2-4 Mb
HYB	TAC_IBRC_035	5	38481524	42667836	4186312	713	4-8 Mb
HYB	TAC_IBRC_035	6	10806524	14858649	4052125	1312	4-8 Mb
HYB	TAC_IBRC_035	6	16760839	18898702	2137863	396	2-4 Mb
HYB	TAC_IBRC_035	6	31523934	32753398	1229464	308	0-2 Mb
HYB	TAC_IBRC_035	6	42977457	44620252	1642795	464	0-2 Mb
HYB	TAC_IBRC_035	7	18367482	20619097	2251615	170	2-4 Mb
HYB	TAC_IBRC_035	8	35534	4203987	4168453	458	4-8 Mb
HYB	TAC_IBRC_035	8	4219857	6731143	2511286	681	2-4 Mb
HYB	TAC_IBRC_035	8	7945922	9565786	1619864	217	0-2 Mb
HYB	TAC_IBRC_035	8	12024332	14730048	2705716	453	2-4 Mb
HYB	TAC_IBRC_035	8	23372646	25307263	1934617	348	0-2 Mb
HYB	TAC_IBRC_035	9	9434590	10878258	1443668	202	0-2 Mb
HYB	TAC_IBRC_035	9	14196391	18803566	4607175	411	4-8 Mb
HYB	TAC_IBRC_035	10	23689389	24757382	1067993	205	0-2 Mb
HYB	TAC_IBRC_035	11	3058621	6528498	3469877	462	2-4 Mb
HYB	TAC_IBRC_035	12	6116196	8344742	2228546	311	2-4 Mb
HYB	TAC_IBRC_035	13	1117739	2344559	1226820	627	0-2 Mb
HYB	TAC_IBRC_035	22	83111	2879417	2796306	464	2-4 Mb
HYB	TAC_IBRC_035	22	3805091	5328031	1522940	252	0-2 Mb
HYB	TAC_IBRC_035	22	7433840	8976226	1542386	552	0-2 Mb
HYB	TAC_IBRC_036	1	47941725	49138265	1196540	196	0-2 Mb
HYB	TAC_IBRC_036	1	83985169	85170757	1185588	380	0-2 Mb
HYB	TAC_IBRC_036	1	173729800	176067326	2337526	358	2-4 Mb
HYB	TAC_IBRC_036	2	20024137	21051765	1027628	389	0-2 Mb
HYB	TAC_IBRC_036	2	22209847	24287979	2078132	353	2-4 Mb
HYB	TAC_IBRC_036	2	24292494	25307471	1014977	292	0-2 Mb
HYB	TAC_IBRC_036	2	29831464	32673952	2842488	715	2-4 Mb
HYB	TAC_IBRC_036	2	42944020	43951000	1006980	439	0-2 Mb
HYB	TAC_IBRC_036	2	58217629	59254867	1037238	163	0-2 Mb
HYB	TAC_IBRC_036	2	96785227	98073091	1287864	404	0-2 Mb
HYB	TAC_IBRC_036	3	62624417	65061802	2437385	654	2-4 Mb
HYB	TAC_IBRC_036	4	1446597	3542336	2095739	153	2-4 Mb
HYB	TAC_IBRC_036	4	48333085	50890966	2557881	500	2-4 Mb
HYB	TAC_IBRC_036	4	51675139	53290636	1615497	198	0-2 Mb
HYB	TAC_IBRC_036	4	56580316	57841915	1261599	248	0-2 Mb
HYB	TAC_IBRC_036	5	10562772	11904549	1341777	476	0-2 Mb
HYB	TAC_IBRC_036	5	35646065	36806740	1160675	388	0-2 Mb
HYB	TAC_IBRC_036	5	36811783	38083215	1271432	358	0-2 Mb
HYB	TAC_IBRC_036	5	39301662	40752548	1450886	166	0-2 Mb
HYB	TAC_IBRC_036	6	12736232	14603225	1866993	579	0-2 Mb
HYB	TAC_IBRC_036	7	2684	3239950	3237266	710	2-4 Mb
HYB	TAC_IBRC_036	7	8132932	9757070	1624138	333	0-2 Mb
HYB	TAC_IBRC_036	7	9762339	12431921	2669582	605	2-4 Mb
HYB	TAC_IBRC_036	7	14276368	15338524	1062156	287	0-2 Mb
HYB	TAC_IBRC_036	7	27555222	28602637	1047415	308	0-2 Mb
HYB	TAC_IBRC_036	8	35534	4203987	4168453	458	4-8 Mb
HYB	TAC_IBRC_036	8	4219857	5916410	1696553	434	0-2 Mb
HYB	TAC_IBRC_036	8	12631897	14704378	2072481	345	2-4 Mb
HYB	TAC_IBRC_036	10	9957424	11829834	1872410	420	0-2 Mb
HYB	TAC_IBRC_036	11	1718613	5322016	3603403	351	2-4 Mb
HYB	TAC_IBRC_036	11	6342112	7604803	1262691	799	0-2 Mb
HYB	TAC_IBRC_036	11	8322828	10061058	1738230	1415	0-2 Mb
HYB	TAC_IBRC_036	12	4272757	5287144	1014387	207	0-2 Mb
HYB	TAC_IBRC_036	22	83111	1986192	1903081	249	0-2 Mb
HYB	TAC_IBRC_036	22	3290223	5328031	2037808	438	2-4 Mb
HYB	TAC_IBRC_036	22	7188092	8976226	1788134	609	0-2 Mb
HYB	TAC_IBRC_037	1	18407353	19630915	1223562	325	0-2 Mb
HYB	TAC_IBRC_037	1	22742033	24061133	1319100	399	0-2 Mb
HYB	TAC_IBRC_037	1	26384619	28004046	1619427	797	0-2 Mb
HYB	TAC_IBRC_037	1	41766798	43389888	1623090	452	0-2 Mb
HYB	TAC_IBRC_037	1	47945305	49068463	1123158	175	0-2 Mb
HYB	TAC_IBRC_037	1	98931838	100240074	1308236	461	0-2 Mb
HYB	TAC_IBRC_037	1	149578267	150800124	1221857	289	0-2 Mb
HYB	TAC_IBRC_037	1	152278668	153334231	1055563	238	0-2 Mb
HYB	TAC_IBRC_037	1	174095985	176067326	1971341	232	0-2 Mb
HYB	TAC_IBRC_037	1	180598075	182307560	1709485	583	0-2 Mb
HYB	TAC_IBRC_037	1	183589907	184898471	1308564	315	0-2 Mb
HYB	TAC_IBRC_037	2	22356795	25508665	3151870	691	2-4 Mb
HYB	TAC_IBRC_037	2	29598206	30648756	1050550	227	0-2 Mb
HYB	TAC_IBRC_037	2	43045805	44424890	1379085	638	0-2 Mb
HYB	TAC_IBRC_037	2	50857936	51978380	1120444	271	0-2 Mb
HYB	TAC_IBRC_037	2	56333650	57507962	1174312	459	0-2 Mb
HYB	TAC_IBRC_037	2	72166640	73175611	1008971	274	0-2 Mb
HYB	TAC_IBRC_037	2	106626975	108174011	1547036	360	0-2 Mb
HYB	TAC_IBRC_037	3	26161934	27797433	1635499	459	0-2 Mb
HYB	TAC_IBRC_037	3	38707556	40251361	1543805	660	0-2 Mb
HYB	TAC_IBRC_037	3	49414042	51393040	1978998	564	0-2 Mb
HYB	TAC_IBRC_037	3	62624417	65673755	3049338	823	2-4 Mb
HYB	TAC_IBRC_037	3	74215492	78914605	4699113	1581	4-8 Mb
HYB	TAC_IBRC_037	3	83866736	85270782	1404046	554	0-2 Mb
HYB	TAC_IBRC_037	4	121301	3531810	3410509	638	2-4 Mb
HYB	TAC_IBRC_037	4	5582198	6691735	1109537	436	0-2 Mb
HYB	TAC_IBRC_037	4	11221220	12937758	1716538	528	0-2 Mb
HYB	TAC_IBRC_037	4	24591410	27574175	2982765	703	2-4 Mb
HYB	TAC_IBRC_037	4	31499009	32879951	1380942	526	0-2 Mb
HYB	TAC_IBRC_037	4	47558397	49250212	1691815	204	0-2 Mb
HYB	TAC_IBRC_037	5	36547258	39060724	2513466	645	2-4 Mb
HYB	TAC_IBRC_037	5	40752548	42125320	1372772	331	0-2 Mb
HYB	TAC_IBRC_037	6	24419817	25554971	1135154	238	0-2 Mb
HYB	TAC_IBRC_037	6	44897165	46254398	1357233	312	0-2 Mb
HYB	TAC_IBRC_037	8	7945922	9565786	1619864	217	0-2 Mb
HYB	TAC_IBRC_037	8	13152986	14570401	1417415	182	0-2 Mb
HYB	TAC_IBRC_037	8	17730773	21566442	3835669	485	2-4 Mb
HYB	TAC_IBRC_037	10	188505	2370676	2182171	409	2-4 Mb
HYB	TAC_IBRC_037	10	7396089	8432676	1036587	343	0-2 Mb
HYB	TAC_IBRC_037	10	8776212	9863120	1086908	278	0-2 Mb
HYB	TAC_IBRC_037	11	1715669	5690917	3975248	432	2-4 Mb
HYB	TAC_IBRC_037	13	8164496	12280912	4116416	1240	4-8 Mb
HYB	TAC_IBRC_037	15	14558730	15607390	1048660	398	0-2 Mb
HYB	TAC_IBRC_037	22	39598	2705932	2666334	376	2-4 Mb
HYB	TAC_IBRC_037	22	3290223	5328031	2037808	438	2-4 Mb
HYB	TAC_IBRC_038	1	8840459	10026600	1186141	503	0-2 Mb
HYB	TAC_IBRC_038	1	13074012	14161586	1087574	356	0-2 Mb
HYB	TAC_IBRC_038	1	16105437	18780537	2675100	918	2-4 Mb
HYB	TAC_IBRC_038	1	22742033	24061133	1319100	399	0-2 Mb
HYB	TAC_IBRC_038	1	31403590	32409848	1006258	482	0-2 Mb
HYB	TAC_IBRC_038	1	38838671	40169265	1330594	331	0-2 Mb
HYB	TAC_IBRC_038	1	63396855	64507736	1110881	492	0-2 Mb
HYB	TAC_IBRC_038	1	66385693	67933488	1547795	474	0-2 Mb
HYB	TAC_IBRC_038	1	85537352	86598185	1060833	342	0-2 Mb
HYB	TAC_IBRC_038	1	87495852	88506679	1010827	446	0-2 Mb
HYB	TAC_IBRC_038	1	94932550	96326261	1393711	184	0-2 Mb
HYB	TAC_IBRC_038	1	135628416	136872476	1244060	298	0-2 Mb
HYB	TAC_IBRC_038	1	149657276	150682007	1024731	249	0-2 Mb
HYB	TAC_IBRC_038	1	173106954	177754340	4647386	873	4-8 Mb
HYB	TAC_IBRC_038	1	183955113	185328146	1373033	420	0-2 Mb
HYB	TAC_IBRC_038	2	24649865	25738201	1088336	467	0-2 Mb
HYB	TAC_IBRC_038	2	50857936	52448510	1590574	411	0-2 Mb
HYB	TAC_IBRC_038	2	96744719	98036148	1291429	408	0-2 Mb
HYB	TAC_IBRC_038	3	45548456	46637351	1088895	395	0-2 Mb
HYB	TAC_IBRC_038	3	48402518	49731916	1329398	560	0-2 Mb
HYB	TAC_IBRC_038	3	90595050	91787114	1192064	197	0-2 Mb
HYB	TAC_IBRC_038	4	829486	2221753	1392267	339	0-2 Mb
HYB	TAC_IBRC_038	4	41509866	42685808	1175942	289	0-2 Mb
HYB	TAC_IBRC_038	4	48333085	50890966	2557881	500	2-4 Mb
HYB	TAC_IBRC_038	4	50898708	53290636	2391928	366	2-4 Mb
HYB	TAC_IBRC_038	5	4523297	6103903	1580606	545	0-2 Mb
HYB	TAC_IBRC_038	5	37999572	42810770	4811198	925	4-8 Mb
HYB	TAC_IBRC_038	6	45581188	47323375	1742187	201	0-2 Mb
HYB	TAC_IBRC_038	7	18367482	20619097	2251615	170	2-4 Mb
HYB	TAC_IBRC_038	7	33594945	34913111	1318166	359	0-2 Mb
HYB	TAC_IBRC_038	8	601992	4203987	3601995	414	2-4 Mb
HYB	TAC_IBRC_038	8	4219857	5936703	1716846	440	0-2 Mb
HYB	TAC_IBRC_038	8	7945922	9565786	1619864	217	0-2 Mb
HYB	TAC_IBRC_038	10	13083312	14098990	1015678	193	0-2 Mb
HYB	TAC_IBRC_038	11	1739408	5322016	3582608	340	2-4 Mb
HYB	TAC_IBRC_038	11	8604845	9798912	1194067	951	0-2 Mb
HYB	TAC_IBRC_038	13	10117753	12280912	2163159	445	2-4 Mb
HYB	TAC_IBRC_038	15	2807391	4694972	1887581	1282	0-2 Mb
HYB	TAC_IBRC_038	19	22697	1351680	1328983	192	0-2 Mb
HYB	TAC_IBRC_038	20	1334551	2941032	1606481	798	0-2 Mb
HYB	TAC_IBRC_038	22	3303339	4864261	1560922	342	0-2 Mb
MEX_cl_1	TM_03	1	28788238	30168890	1380652	544	0-2 Mb
MEX_cl_1	TM_03	1	30170899	31789343	1618444	721	0-2 Mb
MEX_cl_1	TM_03	1	166810451	168155349	1344898	424	0-2 Mb
MEX_cl_1	TM_03	1	173472984	175955436	2482452	410	2-4 Mb
MEX_cl_1	TM_03	1	176654471	177944896	1290425	287	0-2 Mb
MEX_cl_1	TM_03	1	179920611	181806287	1885676	540	0-2 Mb
MEX_cl_1	TM_03	1	186598776	188944797	2346021	610	2-4 Mb
MEX_cl_1	TM_03	2	37553449	38632029	1078580	607	0-2 Mb
MEX_cl_1	TM_03	2	38635247	40013257	1378010	800	0-2 Mb
MEX_cl_1	TM_03	2	75906569	77209275	1302706	527	0-2 Mb
MEX_cl_1	TM_03	2	82226369	83849522	1623153	198	0-2 Mb
MEX_cl_1	TM_03	2	107752765	108802509	1049744	228	0-2 Mb
MEX_cl_1	TM_03	4	10803667	11971327	1167660	197	0-2 Mb
MEX_cl_1	TM_03	4	30437674	31534215	1096541	497	0-2 Mb
MEX_cl_1	TM_03	5	6904053	10728431	3824378	886	2-4 Mb
MEX_cl_1	TM_03	5	45981665	47684111	1702446	606	0-2 Mb
MEX_cl_1	TM_03	5	56245292	57435157	1189865	443	0-2 Mb
MEX_cl_1	TM_03	6	1387409	2732590	1345181	410	0-2 Mb
MEX_cl_1	TM_03	8	11711714	13570029	1858315	370	0-2 Mb
MEX_cl_1	TM_03	9	9384146	10390044	1005898	154	0-2 Mb
MEX_cl_1	TM_03	10	122767	5435123	5312356	467	4-8 Mb
MEX_cl_1	TM_03	10	12731615	13809942	1078327	289	0-2 Mb
MEX_cl_1	TM_03	11	13135939	14561171	1425232	911	0-2 Mb
MEX_cl_1	TM_03	12	7737618	9064677	1327059	528	0-2 Mb
MEX_cl_1	TM_03	13	292659	2095095	1802436	935	0-2 Mb
MEX_cl_1	TM_03	13	2598419	4090947	1492528	545	0-2 Mb
MEX_cl_1	TM_03	13	5052802	7223024	2170222	931	2-4 Mb
MEX_cl_1	TM_03	13	9375781	12340453	2964672	778	2-4 Mb
MEX_cl_1	TM_03	26	5426102	6428177	1002075	499	0-2 Mb
MEX_cl_1	TM_03	30	2837	1126475	1123638	545	0-2 Mb
MEX_cl_1	TM_06	1	1167530	2176202	1008672	381	0-2 Mb
MEX_cl_1	TM_06	1	2180285	6318265	4137980	1579	4-8 Mb
MEX_cl_1	TM_06	1	6321857	7774694	1452837	436	0-2 Mb
MEX_cl_1	TM_06	1	7800939	10172479	2371540	771	2-4 Mb
MEX_cl_1	TM_06	1	11367287	14285798	2918511	970	2-4 Mb
MEX_cl_1	TM_06	1	15277002	19331976	4054974	1332	4-8 Mb
MEX_cl_1	TM_06	1	21283557	22890904	1607347	582	0-2 Mb
MEX_cl_1	TM_06	1	40214063	41235190	1021127	365	0-2 Mb
MEX_cl_1	TM_06	1	68837810	70545919	1708109	207	0-2 Mb
MEX_cl_1	TM_06	1	82265646	83355783	1090137	377	0-2 Mb
MEX_cl_1	TM_06	1	83808983	84961315	1152332	295	0-2 Mb
MEX_cl_1	TM_06	1	84963437	86087463	1124026	391	0-2 Mb
MEX_cl_1	TM_06	1	88087061	90653309	2566248	1150	2-4 Mb
MEX_cl_1	TM_06	1	91598681	94191758	2593077	1012	2-4 Mb
MEX_cl_1	TM_06	1	97307547	98460440	1152893	232	0-2 Mb
MEX_cl_1	TM_06	1	130530044	131693536	1163492	623	0-2 Mb
MEX_cl_1	TM_06	1	133189967	136596769	3406802	1194	2-4 Mb
MEX_cl_1	TM_06	1	138306719	139363942	1057223	312	0-2 Mb
MEX_cl_1	TM_06	1	139439174	141636421	2197247	681	2-4 Mb
MEX_cl_1	TM_06	1	144323783	147673578	3349795	1488	2-4 Mb
MEX_cl_1	TM_06	1	148150258	149351014	1200756	513	0-2 Mb
MEX_cl_1	TM_06	1	149352100	150806948	1454848	398	0-2 Mb
MEX_cl_1	TM_06	1	151885019	153240438	1355419	367	0-2 Mb
MEX_cl_1	TM_06	1	157319730	158875299	1555569	576	0-2 Mb
MEX_cl_1	TM_06	1	163341346	166286987	2945641	1151	2-4 Mb
MEX_cl_1	TM_06	1	168169902	169761626	1591724	735	0-2 Mb
MEX_cl_1	TM_06	1	169811530	171783284	1971754	692	0-2 Mb
MEX_cl_1	TM_06	1	173472984	177121032	3648048	646	2-4 Mb
MEX_cl_1	TM_06	1	178466576	183186043	4719467	1462	4-8 Mb
MEX_cl_1	TM_06	1	183476943	185308067	1831124	482	0-2 Mb
MEX_cl_1	TM_06	1	186995173	188963633	1968460	452	0-2 Mb
MEX_cl_1	TM_06	2	22764903	24773372	2008469	365	2-4 Mb
MEX_cl_1	TM_06	2	24848282	25953661	1105379	556	0-2 Mb
MEX_cl_1	TM_06	2	26265465	27944121	1678656	741	0-2 Mb
MEX_cl_1	TM_06	2	68825411	70896837	2071426	769	2-4 Mb
MEX_cl_1	TM_06	2	70903786	72128926	1225140	317	0-2 Mb
MEX_cl_1	TM_06	2	72136043	74746417	2610374	643	2-4 Mb
MEX_cl_1	TM_06	2	74751906	76109473	1357567	465	0-2 Mb
MEX_cl_1	TM_06	2	76111520	77209275	1097755	460	0-2 Mb
MEX_cl_1	TM_06	2	78602992	79946609	1343617	261	0-2 Mb
MEX_cl_1	TM_06	2	80067464	81533530	1466066	392	0-2 Mb
MEX_cl_1	TM_06	2	97035389	98589225	1553836	518	0-2 Mb
MEX_cl_1	TM_06	2	98649531	99869072	1219541	469	0-2 Mb
MEX_cl_1	TM_06	2	101113038	102956190	1843152	914	0-2 Mb
MEX_cl_1	TM_06	2	104413618	105714162	1300544	490	0-2 Mb
MEX_cl_1	TM_06	2	107826730	109073242	1246512	276	0-2 Mb
MEX_cl_1	TM_06	3	15413581	17259607	1846026	555	0-2 Mb
MEX_cl_1	TM_06	3	33954981	36653302	2698321	800	2-4 Mb
MEX_cl_1	TM_06	3	55425285	56606440	1181155	528	0-2 Mb
MEX_cl_1	TM_06	3	65537037	69171719	3634682	981	2-4 Mb
MEX_cl_1	TM_06	3	85377476	88620652	3243176	1067	2-4 Mb
MEX_cl_1	TM_06	4	7122775	8136674	1013899	445	0-2 Mb
MEX_cl_1	TM_06	4	18715280	20150771	1435491	637	0-2 Mb
MEX_cl_1	TM_06	4	20170953	21963931	1792978	657	0-2 Mb
MEX_cl_1	TM_06	4	31928771	33395088	1466317	605	0-2 Mb
MEX_cl_1	TM_06	4	34718571	35877969	1159398	425	0-2 Mb
MEX_cl_1	TM_06	4	35881466	41524015	5642549	1564	4-8 Mb
MEX_cl_1	TM_06	4	42040639	44355268	2314629	720	2-4 Mb
MEX_cl_1	TM_06	4	46804558	50916954	4112396	673	4-8 Mb
MEX_cl_1	TM_06	4	51080563	53888486	2807923	470	2-4 Mb
MEX_cl_1	TM_06	5	10312760	11648896	1336136	457	0-2 Mb
MEX_cl_1	TM_06	5	14284972	16551900	2266928	852	2-4 Mb
MEX_cl_1	TM_06	5	29196416	30588372	1391956	614	0-2 Mb
MEX_cl_1	TM_06	5	32489131	35518548	3029417	1161	2-4 Mb
MEX_cl_1	TM_06	5	38984095	40752548	1768453	171	0-2 Mb
MEX_cl_1	TM_06	5	44194247	45379849	1185602	564	0-2 Mb
MEX_cl_1	TM_06	5	45826255	47278788	1452533	575	0-2 Mb
MEX_cl_1	TM_06	5	47287229	48903740	1616511	471	0-2 Mb
MEX_cl_1	TM_06	5	54452014	55848671	1396657	548	0-2 Mb
MEX_cl_1	TM_06	6	290269	2125664	1835395	611	0-2 Mb
MEX_cl_1	TM_06	6	14900161	16166616	1266455	394	0-2 Mb
MEX_cl_1	TM_06	6	20268516	22110561	1842045	535	0-2 Mb
MEX_cl_1	TM_06	6	22127343	24650537	2523194	483	2-4 Mb
MEX_cl_1	TM_06	6	24740543	26041754	1301211	324	0-2 Mb
MEX_cl_1	TM_06	8	1704984	3753338	2048354	214	2-4 Mb
MEX_cl_1	TM_06	8	4219857	7344868	3125011	783	2-4 Mb
MEX_cl_1	TM_06	8	7509424	9522867	2013443	217	2-4 Mb
MEX_cl_1	TM_06	8	9529797	13094318	3564521	689	2-4 Mb
MEX_cl_1	TM_06	8	13097442	17008070	3910628	961	2-4 Mb
MEX_cl_1	TM_06	8	17031724	20541360	3509636	587	2-4 Mb
MEX_cl_1	TM_06	8	26562821	28300866	1738045	508	0-2 Mb
MEX_cl_1	TM_06	8	28309792	29919563	1609771	424	0-2 Mb
MEX_cl_1	TM_06	8	32450581	34699940	2249359	778	2-4 Mb
MEX_cl_1	TM_06	9	739925	3907976	3168051	847	2-4 Mb
MEX_cl_1	TM_06	9	9303170	10923442	1620272	263	0-2 Mb
MEX_cl_1	TM_06	9	11582644	18518204	6935560	718	4-8 Mb
MEX_cl_1	TM_06	10	17421844	18440167	1018323	336	0-2 Mb
MEX_cl_1	TM_06	10	19004071	22499968	3495897	1062	2-4 Mb
MEX_cl_1	TM_06	10	22711901	24181379	1469478	366	0-2 Mb
MEX_cl_1	TM_06	10	24185549	26240121	2054572	515	2-4 Mb
MEX_cl_1	TM_06	10	26251286	27370286	1119000	251	0-2 Mb
MEX_cl_1	TM_06	11	5058170	6197069	1138899	266	0-2 Mb
MEX_cl_1	TM_06	11	8123382	9423369	1299987	988	0-2 Mb
MEX_cl_1	TM_06	13	10796861	12966912	2170051	685	2-4 Mb
MEX_cl_1	TM_06	13	14654159	16115281	1461122	1031	0-2 Mb
MEX_cl_1	TM_06	14	4660519	5869340	1208821	889	0-2 Mb
MEX_cl_1	TM_06	14	7472397	8982138	1509741	1287	0-2 Mb
MEX_cl_1	TM_06	15	11654937	12725162	1070225	557	0-2 Mb
MEX_cl_1	TM_06	15	14796503	15967028	1170525	530	0-2 Mb
MEX_cl_1	TM_06	16	1271609	2621465	1349856	744	0-2 Mb
MEX_cl_1	TM_06	16	2623670	3951955	1328285	797	0-2 Mb
MEX_cl_1	TM_06	16	7633160	10293718	2660558	1612	2-4 Mb
MEX_cl_1	TM_06	16	12464783	14873615	2408832	684	2-4 Mb
MEX_cl_1	TM_06	20	3358	1273640	1270282	204	0-2 Mb
MEX_cl_1	TM_06	20	1275798	2295615	1019817	535	0-2 Mb
MEX_cl_1	TM_06	20	5675175	6693548	1018373	556	0-2 Mb
MEX_cl_1	TM_06	20	7513313	9726364	2213051	1353	2-4 Mb
MEX_cl_1	TM_06	21	5297211	6461275	1164064	527	0-2 Mb
MEX_cl_1	TM_06	21	6811133	8367175	1556042	699	0-2 Mb
MEX_cl_1	TM_06	22	534837	1988835	1453998	206	0-2 Mb
MEX_cl_1	TM_06	22	9711368	11026004	1314636	285	0-2 Mb
MEX_cl_1	TM_06	22	11028480	13417778	2389298	1029	2-4 Mb
MEX_cl_1	TM_06	23	70317	2675135	2604818	1104	2-4 Mb
MEX_cl_1	TM_06	23	2976181	5567269	2591088	1018	2-4 Mb
MEX_cl_1	TM_06	25	794848	2182386	1387538	536	0-2 Mb
MEX_cl_1	TM_06	26	26230	1244123	1217893	617	0-2 Mb
MEX_cl_1	TM_06	26	1250822	2404876	1154054	495	0-2 Mb
MEX_cl_1	TM_06	26	4817774	6428177	1610403	831	0-2 Mb
MEX_cl_1	TM_06	28	1912853	3630527	1717674	888	0-2 Mb
MEX_cl_1	TM_101	1	3703406	5728257	2024851	657	2-4 Mb
MEX_cl_1	TM_101	1	11367287	13378369	2011082	698	2-4 Mb
MEX_cl_1	TM_101	1	16923300	18339315	1416015	580	0-2 Mb
MEX_cl_1	TM_101	1	20377687	23067439	2689752	930	2-4 Mb
MEX_cl_1	TM_101	1	24063605	25335057	1271452	392	0-2 Mb
MEX_cl_1	TM_101	1	25350474	26445013	1094539	500	0-2 Mb
MEX_cl_1	TM_101	1	27820324	29093244	1272920	671	0-2 Mb
MEX_cl_1	TM_101	1	30170899	31789343	1618444	721	0-2 Mb
MEX_cl_1	TM_101	1	33402303	34662975	1260672	416	0-2 Mb
MEX_cl_1	TM_101	1	48726830	49981768	1254938	476	0-2 Mb
MEX_cl_1	TM_101	1	49985469	50988315	1002846	440	0-2 Mb
MEX_cl_1	TM_101	1	96326261	100199766	3873505	1006	2-4 Mb
MEX_cl_1	TM_101	1	100362681	101696789	1334108	418	0-2 Mb
MEX_cl_1	TM_101	1	101717131	104226575	2509444	1174	2-4 Mb
MEX_cl_1	TM_101	1	104677531	106311569	1634038	781	0-2 Mb
MEX_cl_1	TM_101	1	106619560	108611282	1991722	765	0-2 Mb
MEX_cl_1	TM_101	1	112659877	113660297	1000420	432	0-2 Mb
MEX_cl_1	TM_101	1	116082958	119838275	3755317	1556	2-4 Mb
MEX_cl_1	TM_101	1	144668548	145975536	1306988	575	0-2 Mb
MEX_cl_1	TM_101	1	159385802	161474965	2089163	965	2-4 Mb
MEX_cl_1	TM_101	1	161477735	162649847	1172112	508	0-2 Mb
MEX_cl_1	TM_101	2	7721	3111590	3103869	1669	2-4 Mb
MEX_cl_1	TM_101	2	33406603	34520993	1114390	267	0-2 Mb
MEX_cl_1	TM_101	2	42857222	43951000	1093778	477	0-2 Mb
MEX_cl_1	TM_101	2	55147321	56728660	1581339	582	0-2 Mb
MEX_cl_1	TM_101	2	56731183	57895744	1164561	438	0-2 Mb
MEX_cl_1	TM_101	2	57911464	59120845	1209381	187	0-2 Mb
MEX_cl_1	TM_101	2	59135018	61741696	2606678	1011	2-4 Mb
MEX_cl_1	TM_101	2	61913150	64606786	2693636	882	2-4 Mb
MEX_cl_1	TM_101	2	65477825	66621419	1143594	418	0-2 Mb
MEX_cl_1	TM_101	2	67097266	68264514	1167248	400	0-2 Mb
MEX_cl_1	TM_101	2	69117197	72128926	3011729	954	2-4 Mb
MEX_cl_1	TM_101	2	74152068	76987537	2835469	1040	2-4 Mb
MEX_cl_1	TM_101	2	84812917	87847453	3034536	778	2-4 Mb
MEX_cl_1	TM_101	2	90589309	91791358	1202049	452	0-2 Mb
MEX_cl_1	TM_101	2	93094159	96042513	2948354	1389	2-4 Mb
MEX_cl_1	TM_101	2	97210135	98220467	1010332	319	0-2 Mb
MEX_cl_1	TM_101	2	98227769	99300511	1072742	433	0-2 Mb
MEX_cl_1	TM_101	2	100469511	102530242	2060731	1069	2-4 Mb
MEX_cl_1	TM_101	2	103968064	105714162	1746098	697	0-2 Mb
MEX_cl_1	TM_101	2	105716525	107022223	1305698	399	0-2 Mb
MEX_cl_1	TM_101	2	107024371	109367616	2343245	654	2-4 Mb
[truncated: 1,601 more rows]
